# Supplementary material for: 3-Methyl-5α-cholest-2-ene
Source: Acta Crystallogr Sect E Struct Rep Online. 2010 Aug 11;66(Pt 9):o2265. doi: 10.1107/S160053681003117X (PMC3008105; doi:10.1107/S160053681003117X)
Supplement: Supplementary file 2 [file e-66-o2265-Isup2.hkl]

# 
# h,k,l, Fc-squared, Fo-squared, sigma(Fo-squared) and status flag 
# 
data_I
_shelx_title '  C2 2599 Friedel pairs merged' 
_shelx_refln_list_code          4 
_shelx_F_calc_maximum      390.41 
_exptl_crystal_F_000       864.00 
_reflns_d_resolution_high  0.7696 
 
loop_ 
 _symmetry_equiv_pos_as_xyz 
 'x, y, z' 
 '-x, y, -z' 
 'x+1/2, y+1/2, z' 
 '-x+1/2, y+1/2, -z' 
 
_cell_length_a    22.2164 
_cell_length_b    11.7576 
_cell_length_c     9.6335 
_cell_angle_alpha  90.000 
_cell_angle_beta  106.652 
_cell_angle_gamma  90.000 
 
_shelx_F_squared_multiplier     1.000 
 
loop_ 
 _refln_index_h 
 _refln_index_k 
 _refln_index_l 
 _refln_F_squared_calc 
 _refln_F_squared_meas 
 _refln_F_squared_sigma 
 _refln_observed_status 
   2   0   0     1835.88     1939.47     75.98 o 
   4   0   0     2999.97     2489.89     59.03 o 
   6   0   0     3637.54     3133.12     75.30 o 
   8   0   0     8504.94     8119.94    254.06 o 
  10   0   0     7220.42     7198.69    166.72 o 
  12   0   0       20.96       11.10      8.62 o 
  14   0   0       13.12        6.94      9.30 o 
  16   0   0        4.31       20.93     17.13 o 
  18   0   0       67.25       59.45     14.82 o 
  20   0   0       17.68       40.41     16.37 o 
  22   0   0      296.86      224.85     33.92 o 
  24   0   0       78.55       89.78     59.08 o 
  26   0   0       37.87       18.94     26.59 o 
   1   1   0     2990.45     2889.04     40.53 o 
   3   1   0    16547.70    13935.99    172.17 o 
   5   1   0     1026.83      916.19     16.46 o 
   7   1   0      586.56      574.64     13.63 o 
   9   1   0     2091.97     2015.68     32.57 o 
  11   1   0     4991.72     5303.45     74.45 o 
  13   1   0      216.42      213.52     13.41 o 
  15   1   0       50.93       64.39     10.27 o 
  17   1   0      137.47      138.82     13.43 o 
  19   1   0      115.17       99.02     12.80 o 
  21   1   0       64.29       84.78     15.14 o 
  23   1   0      369.40      385.22     28.59 o 
  25   1   0       21.07       30.62     18.26 o 
  27   1   0      177.71      167.91     24.66 o 
   0   2   0     9034.01     8212.26    145.53 o 
   2   2   0     3902.66     3659.49     48.16 o 
   4   2   0     1313.75     1226.92     23.76 o 
   6   2   0     2220.22     2055.19     33.01 o 
   8   2   0      372.17      401.46     12.09 o 
  10   2   0     1898.49     1907.62     32.13 o 
  12   2   0     1945.49     2158.20     36.81 o 
  14   2   0      596.53      587.73     19.47 o 
  16   2   0       67.17       73.31     11.10 o 
  18   2   0      357.45      394.96     22.49 o 
  20   2   0      241.86      254.04     19.78 o 
  22   2   0       30.97       26.71     14.07 o 
  24   2   0        0.77       -8.31     15.60 o 
  26   2   0      206.15      211.75     26.45 o 
   1   3   0     5491.79     5013.28     79.98 o 
   3   3   0     2458.37     2207.62     32.33 o 
   5   3   0     2649.40     2541.47     37.24 o 
   7   3   0     1206.37     1295.35     25.57 o 
   9   3   0     1026.03     1060.15     21.24 o 
  11   3   0      860.03      821.48     19.29 o 
  13   3   0       36.89       47.99      8.65 o 
  15   3   0       38.31       57.17     10.29 o 
  17   3   0     2289.49     2283.58     48.74 o 
  19   3   0      727.11      688.88     28.57 o 
  21   3   0      727.32      726.10     31.97 o 
  23   3   0       22.72       21.52     14.86 o 
  25   3   0      147.64      138.21     19.86 o 
  27   3   0      269.27      257.26     41.05 o 
   0   4   0      306.45      370.85     16.08 o 
   2   4   0     1002.10      977.75     23.27 o 
   4   4   0     1679.21     1817.06     39.16 o 
   6   4   0     1101.70     1231.91     22.70 o 
   8   4   0     1746.20     1852.28     31.14 o 
  10   4   0      272.40      265.47     11.86 o 
  12   4   0      289.02      296.05     13.55 o 
  14   4   0      207.94      225.31     13.46 o 
  16   4   0     1607.34     1552.22     43.11 o 
  18   4   0      401.84      428.23     23.46 o 
  20   4   0      219.49      217.93     19.70 o 
  22   4   0       35.04       40.71     14.61 o 
  24   4   0       50.66       39.98     20.95 o 
  26   4   0       55.95       42.69     24.63 o 
   1   5   0     1260.21     1467.96     25.61 o 
   3   5   0       58.22      121.25      8.25 o 
   5   5   0     3946.76     4223.16     79.09 o 
   7   5   0      414.00      388.79     13.52 o 
   9   5   0      414.11      424.43     14.64 o 
  11   5   0     1251.01     1133.79     34.75 o 
  13   5   0      710.71      649.81     27.72 o 
  15   5   0      967.46      951.81     29.34 o 
  17   5   0      185.74      212.13     22.72 o 
  19   5   0      280.24      289.56     21.59 o 
  21   5   0       41.61       41.27     15.22 o 
  23   5   0        8.73       -8.28     19.21 o 
  25   5   0       36.30       28.85     23.11 o 
   0   6   0      970.25     1116.96     32.34 o 
   2   6   0      262.44      227.31     12.35 o 
   4   6   0      298.22      337.04     14.72 o 
   6   6   0       15.27        8.65      6.57 o 
   8   6   0      144.94      122.39      9.90 o 
  10   6   0      213.18      252.21     13.11 o 
  12   6   0      353.70      339.86     18.97 o 
  14   6   0      845.23      836.71     31.76 o 
  16   6   0      708.54      723.74     29.07 o 
  18   6   0       94.35      126.55     16.95 o 
  20   6   0       47.11       42.02     16.65 o 
  22   6   0       52.00       59.90     22.94 o 
  24   6   0      369.00      422.06     49.18 o 
   1   7   0      294.93      293.34     13.57 o 
   3   7   0      571.20      583.15     28.42 o 
   5   7   0       17.55       24.49      8.34 o 
   7   7   0      430.08      443.41     17.18 o 
   9   7   0      330.47      328.79     15.48 o 
  11   7   0      541.73      524.68     22.34 o 
  13   7   0     1805.97     1652.68     39.83 o 
  15   7   0       10.98       33.38     13.00 o 
  17   7   0      340.83      287.20     26.32 o 
  19   7   0       52.92       95.76     22.83 o 
  21   7   0       51.76       37.81     25.57 o 
  23   7   0       50.74       70.16     24.95 o 
   0   8   0      476.57      593.05     27.66 o 
   2   8   0      538.37      542.74     20.88 o 
   4   8   0      614.55      621.28     22.33 o 
   6   8   0      151.03      159.00     12.13 o 
   8   8   0       34.12       35.11      9.75 o 
  10   8   0      466.09      441.30     25.30 o 
  12   8   0     1604.33     1329.74     66.05 o 
  14   8   0      769.09      648.77     30.84 o 
  16   8   0      184.49      164.95     20.16 o 
  18   8   0       42.47       54.76     21.12 o 
  20   8   0       77.89       98.80     28.85 o 
  22   8   0       56.15       44.01     24.93 o 
   1   9   0     1420.77     1459.69     31.77 o 
   3   9   0     2285.37     2264.81     60.27 o 
   5   9   0      578.00      582.46     21.68 o 
   7   9   0      472.81      410.51     18.77 o 
   9   9   0      232.71      239.53     17.85 o 
  11   9   0      581.10      499.76     28.14 o 
  13   9   0       32.79       12.26     13.89 o 
  15   9   0      109.98      113.65     38.34 o 
  17   9   0      152.02      160.45     26.96 o 
  19   9   0      141.53      163.79     27.83 o 
  21   9   0      103.84      102.30     25.76 o 
   0  10   0     6179.32     5912.03    151.04 o 
   2  10   0      573.30      609.82     28.28 o 
   4  10   0      603.02      629.35     23.84 o 
   6  10   0      594.59      587.85     23.08 o 
   8  10   0      711.18      644.47     30.04 o 
  10  10   0      410.32      367.86     31.16 o 
  12  10   0       23.78       33.66     14.59 o 
  14  10   0       20.22        6.48     18.79 o 
  16  10   0       49.65       53.58     21.43 o 
  18  10   0      119.76      113.92     25.15 o 
  20  10   0       99.15      110.94     28.70 o 
   1  11   0      538.97      519.26     37.94 o 
   3  11   0       34.97       33.52     12.49 o 
   5  11   0      118.47      113.62     15.09 o 
   7  11   0        0.10       -6.49     12.44 o 
   9  11   0      358.58      345.52     25.25 o 
  11  11   0      311.20      228.67     39.74 o 
  13  11   0       28.67       45.43     22.34 o 
  15  11   0       47.24       52.98     20.69 o 
  17  11   0       27.68       50.19     22.46 o 
  19  11   0        5.79       16.28     21.75 o 
   0  12   0      629.70      627.55     36.72 o 
   2  12   0      323.10      354.24     26.07 o 
   4  12   0      121.67      131.66     18.57 o 
   6  12   0       74.49       28.44     26.63 o 
   8  12   0      168.49      197.54     21.93 o 
  10  12   0      289.05      334.51     46.94 o 
  12  12   0        0.53       14.82     19.71 o 
  14  12   0      151.13      162.06     27.40 o 
  16  12   0       21.52       40.74     23.83 o 
   1  13   0      308.40      306.38     25.49 o 
   3  13   0       24.62       38.73     16.32 o 
   5  13   0        0.29       16.53     15.74 o 
   7  13   0       94.75      102.29     26.52 o 
   9  13   0       40.90       17.84     20.14 o 
  11  13   0       52.37       57.32     23.29 o 
  13  13   0      259.60      280.42     34.03 o 
   2  14   0       12.29       33.11     18.83 o 
   4  14   0       58.66       40.75     20.79 o 
   6  14   0      239.74      220.17     38.66 o 
   8  14   0       54.16       38.69     22.79 o 
  10  14   0      157.17      160.54     28.78 o 
   1  15   0       35.82       86.79     39.80 o 
   3  15   0       75.09      144.91     33.00 o 
   5  15   0        0.39      -34.56     23.04 o 
 -28   0   1       37.71      142.23     58.74 o 
 -26   0   1       84.55       72.64     29.36 o 
 -24   0   1      206.40      252.52     35.91 o 
 -22   0   1      436.07      403.24     42.25 o 
 -20   0   1      184.17      198.19     22.06 o 
 -18   0   1      233.27      191.58     21.04 o 
 -16   0   1       45.86       25.93     13.35 o 
 -14   0   1      123.90      140.10     15.74 o 
 -12   0   1      723.44      775.72     28.17 o 
 -10   0   1     1738.34     1735.37     50.47 o 
  -8   0   1      121.99      133.08     10.94 o 
  -6   0   1      130.31      116.66      9.70 o 
  -4   0   1      252.62      213.06      9.31 o 
  -2   0   1     7370.06     7466.09    130.88 o 
   0   0   1        0.04      -17.05     11.36 o 
   2   0   1     7353.37     6996.42    124.71 o 
   4   0   1     1201.41     1028.07     24.61 o 
   6   0   1     4265.94     3904.95     76.49 o 
   8   0   1       13.47       17.06      8.39 o 
  10   0   1       67.18      108.80     13.24 o 
  12   0   1     1342.62     1223.76     36.62 o 
  14   0   1      234.45      273.37     27.42 o 
  16   0   1        5.20       24.22     16.18 o 
  18   0   1       50.62       88.46     17.70 o 
  20   0   1      377.60      386.12     38.17 o 
  22   0   1      140.86      128.40     30.06 o 
  24   0   1      314.81      301.11     40.22 o 
  26   0   1       46.60       96.49     31.85 o 
 -27   1   1      144.71      165.97     29.00 o 
 -25   1   1       57.87       66.69     19.25 o 
 -23   1   1       18.10       13.63     13.66 o 
 -21   1   1       16.96        0.91     10.79 o 
 -19   1   1      148.44      100.92     12.42 o 
 -17   1   1      147.17      198.58     17.76 o 
 -15   1   1      158.99      177.14     22.45 o 
 -13   1   1     1168.93     1232.13     61.82 o 
 -11   1   1     6555.14     6489.54     88.06 o 
  -9   1   1     2321.81     2375.54     36.29 o 
  -7   1   1      760.37      713.26     14.83 o 
  -5   1   1     4149.13     3819.77     58.37 o 
  -3   1   1    18782.18    17557.24    215.73 o 
  -1   1   1     6919.17     6419.17     80.01 o 
   1   1   1    11038.21    10127.61    133.10 o 
   3   1   1    32527.19    32365.93    397.35 o 
   5   1   1     9382.39     9032.83    115.42 o 
   7   1   1      621.99      560.36     13.86 o 
   9   1   1     3761.85     3877.89     56.16 o 
  11   1   1     1605.92     1726.37     31.37 o 
  13   1   1      662.21      729.48     20.45 o 
  15   1   1      271.87      289.26     18.14 o 
  17   1   1       15.70        9.71      9.78 o 
  19   1   1      101.20       40.05     18.10 o 
  21   1   1       12.29       25.57     16.19 o 
  23   1   1       54.90       89.04     19.81 o 
  25   1   1       37.99       50.71     20.44 o 
 -26   2   1      135.84      193.29     45.71 o 
 -24   2   1       77.41      110.59     17.29 o 
 -22   2   1      129.17      137.45     17.02 o 
 -20   2   1       60.22       71.34     12.20 o 
 -18   2   1      130.19      115.63     12.93 o 
 -16   2   1      705.53      695.96     21.71 o 
 -14   2   1      717.35      759.94     24.88 o 
 -12   2   1     1888.44     1901.36     33.19 o 
 -10   2   1      664.79      706.34     16.76 o 
  -8   2   1     1096.16     1008.10     49.00 o 
  -6   2   1      821.64      751.55     16.40 o 
  -4   2   1     3538.04     3034.25     41.17 o 
  -2   2   1     1798.26     1678.00     27.27 o 
   0   2   1      285.26      320.78     15.40 o 
   2   2   1     5893.85     5539.36     71.64 o 
   4   2   1     1849.97     1832.95     31.42 o 
   6   2   1      569.11      517.88     15.16 o 
   8   2   1      216.45      229.72     13.75 o 
  10   2   1      429.26      406.78     14.04 o 
  12   2   1     2410.82     2478.58     41.53 o 
  14   2   1      620.90      588.66     19.91 o 
  16   2   1      164.31      149.77     15.93 o 
  18   2   1      206.73      215.31     18.48 o 
  20   2   1       85.17       71.59     15.43 o 
  22   2   1       38.01       38.90     15.20 o 
  24   2   1      218.36      250.42     41.14 o 
  26   2   1      327.22      395.08     33.07 o 
 -27   3   1      382.16      412.21     64.04 o 
 -25   3   1      187.21      247.71     29.77 o 
 -23   3   1       44.72       58.76     18.03 o 
 -21   3   1      234.25      235.18     28.37 o 
 -19   3   1      554.09      529.21     25.41 o 
 -17   3   1     1893.11     1887.37     37.65 o 
 -15   3   1      574.16      633.88     22.60 o 
 -13   3   1      208.69      223.90     12.35 o 
 -11   3   1     1279.48     1240.12     24.46 o 
  -9   3   1     2819.34     2824.86     42.69 o 
  -7   3   1      546.26      537.44     19.81 o 
  -5   3   1      661.81      619.49     20.08 o 
  -3   3   1      572.81      539.51     15.99 o 
  -1   3   1     3421.50     3430.17     52.11 o 
   1   3   1      268.21      264.27     12.39 o 
   3   3   1     1204.84     1131.30     19.63 o 
   5   3   1      480.18      481.28     14.69 o 
   7   3   1      646.48      792.56     20.15 o 
   9   3   1     1185.35     1172.34     22.62 o 
  11   3   1      158.14      167.63      9.91 o 
  13   3   1      219.72      261.88     17.70 o 
  15   3   1      291.86      335.60     20.43 o 
  17   3   1     1386.53     1290.84     35.71 o 
  19   3   1      380.39      314.57     30.45 o 
  21   3   1      619.23      602.70     29.93 o 
  23   3   1        7.97       32.48     15.45 o 
  25   3   1      447.26      467.98     33.74 o 
 -26   4   1       55.83       60.50     28.41 o 
 -24   4   1      103.11       82.99     22.90 o 
 -22   4   1       90.13       61.56     21.31 o 
 -20   4   1      133.02      131.21     16.69 o 
 -18   4   1      999.32      911.15     29.97 o 
 -16   4   1     1395.77     1406.58     34.91 o 
 -14   4   1     2871.34     2960.58     48.65 o 
 -12   4   1        6.87       10.85      7.15 o 
 -10   4   1     1695.05     1562.08     28.42 o 
  -8   4   1     1913.76     1870.38     30.91 o 
  -6   4   1     7929.71     8013.48    105.00 o 
  -4   4   1     4697.56     4714.18     64.19 o 
  -2   4   1     2705.33     2599.44     42.63 o 
   0   4   1     1001.21      937.60     27.84 o 
   2   4   1      875.63      924.31     20.84 o 
   4   4   1     4858.27     4692.27     73.66 o 
   6   4   1       81.24       89.10      9.14 o 
   8   4   1      367.50      376.08     18.22 o 
  10   4   1      394.84      415.49     18.74 o 
  12   4   1      408.89      480.72     21.52 o 
  14   4   1     1354.77     1264.49     37.48 o 
  16   4   1      686.57      766.50     38.13 o 
  18   4   1       96.60       79.57     15.01 o 
  20   4   1      120.52      109.45     17.31 o 
  22   4   1       14.55       36.82     16.78 o 
  24   4   1      105.82       75.35     18.73 o 
 -25   5   1       43.74       64.17     23.41 o 
 -23   5   1      155.06      137.75     25.69 o 
 -21   5   1      124.28      100.06     26.72 o 
 -19   5   1      221.97      251.35     22.30 o 
 -17   5   1      325.32      333.33     23.46 o 
 -15   5   1     1487.67     1565.90     32.79 o 
 -13   5   1      623.70      667.24     20.41 o 
 -11   5   1      279.69      264.39     12.92 o 
  -9   5   1      597.59      548.83     16.78 o 
  -7   5   1      894.98      916.95     19.81 o 
  -5   5   1     2591.88     2720.18     45.70 o 
  -3   5   1        9.62       59.13      6.40 o 
  -1   5   1      405.41      489.56     13.96 o 
   1   5   1     2239.17     2242.77     51.52 o 
   3   5   1     1118.44     1143.86     25.17 o 
   5   5   1      873.68      930.89     24.53 o 
   7   5   1      472.40      508.67     14.47 o 
   9   5   1      207.94      232.15     14.86 o 
  11   5   1      195.74      189.63     18.95 o 
  13   5   1      566.72      568.42     24.86 o 
  15   5   1       68.48       66.15     13.83 o 
  17   5   1      663.69      621.71     28.41 o 
  19   5   1      198.90      227.73     20.08 o 
  21   5   1      325.56      339.20     24.75 o 
  23   5   1      306.80      317.19     25.70 o 
  25   5   1       85.93       78.65     30.42 o 
 -24   6   1      104.32      140.58     27.46 o 
 -22   6   1       55.65       74.09     23.90 o 
 -20   6   1       35.60       58.21     20.93 o 
 -18   6   1      140.42      148.63     23.91 o 
 -16   6   1      566.05      565.26     31.66 o 
 -14   6   1     1455.34     1396.57     34.60 o 
 -12   6   1      532.47      535.17     19.59 o 
 -10   6   1     1073.54     1034.65     23.45 o 
  -8   6   1      282.62      353.29     17.86 o 
  -6   6   1      736.52      639.65     16.77 o 
  -4   6   1     1976.39     1981.64     58.18 o 
  -2   6   1        4.63       72.22      7.66 o 
   0   6   1      569.35      578.24     17.85 o 
   2   6   1      117.38      164.00     11.66 o 
   4   6   1      210.90      241.93     13.88 o 
   6   6   1      796.80      768.33     19.12 o 
   8   6   1       14.72       17.91      8.27 o 
  10   6   1       37.09       42.29     11.23 o 
  12   6   1      103.09      110.66     14.18 o 
  14   6   1      355.39      348.45     21.30 o 
  16   6   1      472.79      467.93     25.29 o 
  18   6   1      133.82      150.48     17.97 o 
  20   6   1        2.14       -1.21     13.70 o 
  22   6   1        5.45        9.52     17.07 o 
  24   6   1       52.35       60.33     40.68 o 
 -25   7   1      316.08      365.19     75.42 o 
 -23   7   1      102.73      113.88     26.06 o 
 -21   7   1      141.21      161.34     26.56 o 
 -19   7   1       83.69      101.73     25.73 o 
 -17   7   1      156.50      134.78     27.59 o 
 -15   7   1      612.11      550.79     29.05 o 
 -13   7   1      354.36      329.64     22.51 o 
 -11   7   1      227.41      229.47     13.75 o 
  -9   7   1      291.55      335.11     15.84 o 
  -7   7   1      639.48      595.24     18.92 o 
  -5   7   1      441.10      448.87     22.46 o 
  -3   7   1       21.01       20.97      7.42 o 
  -1   7   1       61.32       53.72      8.56 o 
   1   7   1      260.29      225.42     13.57 o 
   3   7   1       48.96       47.15      9.59 o 
   5   7   1      202.48      220.27     14.59 o 
   7   7   1      180.05      197.81     14.80 o 
   9   7   1        8.47       15.40     10.32 o 
  11   7   1      197.25      152.68     15.73 o 
  13   7   1      157.28      139.08     15.96 o 
  15   7   1     1076.92      940.82     47.28 o 
  17   7   1      645.25      654.91     30.54 o 
  19   7   1      122.94       96.20     21.64 o 
  21   7   1      130.75      173.97     28.87 o 
  23   7   1      150.59      166.20     29.85 o 
 -24   8   1       89.19       95.10     27.31 o 
 -22   8   1       84.78      106.98     37.01 o 
 -20   8   1       67.92       70.26     22.95 o 
 -18   8   1       51.79       32.67     20.19 o 
 -16   8   1      136.14      137.13     24.65 o 
 -14   8   1      712.89      612.72     39.19 o 
 -12   8   1      930.33      790.41     31.63 o 
 -10   8   1     1462.50     1350.39     35.84 o 
  -8   8   1     1081.52     1051.38     25.37 o 
  -6   8   1      307.99      307.46     17.62 o 
  -4   8   1      135.03      126.22     13.01 o 
  -2   8   1       74.13       72.50     10.14 o 
   0   8   1       79.01      114.17     12.27 o 
   2   8   1     2422.90     2271.52     40.78 o 
   4   8   1     1108.89     1081.72     28.89 o 
   6   8   1      405.16      373.62     19.66 o 
   8   8   1      143.25      148.98     16.34 o 
  10   8   1      706.40      620.13     26.64 o 
  12   8   1     1852.61     1746.65     41.98 o 
  14   8   1      492.15      479.56     25.50 o 
  16   8   1      174.27      205.24     22.45 o 
  18   8   1        2.50       13.80     16.34 o 
  20   8   1       33.56       46.99     23.04 o 
  22   8   1       54.14       58.07     32.21 o 
 -21   9   1      234.31      238.92     31.87 o 
 -19   9   1       83.88       99.75     29.63 o 
 -17   9   1       69.54       92.41     23.34 o 
 -15   9   1       41.74       11.49     29.47 o 
 -13   9   1      132.16      145.37     23.36 o 
 -11   9   1      334.60      283.73     21.83 o 
  -9   9   1      967.28      855.04     27.94 o 
  -7   9   1      329.88      369.70     24.66 o 
  -5   9   1      562.35      484.45     20.16 o 
  -3   9   1      980.43     1018.01     32.61 o 
  -1   9   1     1286.80     1460.50     31.83 o 
   1   9   1     2859.70     2837.39     54.19 o 
   3   9   1     1237.45     1179.53     28.47 o 
   5   9   1      160.61      169.98     16.57 o 
   7   9   1       65.58       52.92     14.28 o 
   9   9   1      804.90      726.97     27.80 o 
  11   9   1      368.82      340.34     21.44 o 
  13   9   1      366.47      347.90     25.57 o 
  15   9   1      142.74      172.24     20.98 o 
  17   9   1       15.75       35.19     20.40 o 
  19   9   1       33.71       69.11     22.93 o 
  21   9   1       88.36      116.12     40.96 o 
 -20  10   1       17.52       42.17     21.76 o 
 -18  10   1        7.94      -12.27     18.28 o 
 -16  10   1       16.95       32.94     20.01 o 
 -14  10   1        6.95        2.26     18.07 o 
 -12  10   1       24.33        6.62     18.31 o 
 -10  10   1      339.27      296.88     22.78 o 
  -8  10   1     1021.45     1008.56     60.94 o 
  -6  10   1       95.56       86.63     12.94 o 
  -4  10   1      185.40      217.48     17.40 o 
  -2  10   1     1096.30     1057.88     27.91 o 
   0  10   1       30.35       45.25     11.36 o 
   2  10   1      760.51      754.19     25.64 o 
   4  10   1       37.73       43.24     11.34 o 
   6  10   1      175.86      196.14     24.23 o 
   8  10   1      352.04      354.26     21.87 o 
  10  10   1      145.20      152.30     19.80 o 
  12  10   1       53.78       30.32     15.13 o 
  14  10   1       36.50       37.49     28.70 o 
  16  10   1       95.60       84.29     30.99 o 
  18  10   1       36.16       14.84     21.15 o 
  20  10   1       26.15        5.03     20.94 o 
 -19  11   1       64.35       62.52     24.63 o 
 -17  11   1       15.65       11.44     19.83 o 
 -15  11   1       88.55       90.56     31.81 o 
 -13  11   1      132.02      168.37     25.94 o 
 -11  11   1      236.14      203.23     41.49 o 
  -9  11   1      101.57      121.89     22.98 o 
  -7  11   1      251.65      259.29     27.08 o 
  -5  11   1      632.84      599.21     26.83 o 
  -3  11   1      124.01      135.31     21.68 o 
  -1  11   1       70.23      103.47     15.83 o 
   1  11   1       11.65       15.12     11.59 o 
   3  11   1      434.67      445.88     24.00 o 
   5  11   1      291.61      281.91     22.24 o 
   7  11   1      363.48      336.00     31.15 o 
   9  11   1      478.41      478.02     29.98 o 
  11  11   1      167.18      200.60     22.02 o 
  13  11   1      133.73      121.64     20.94 o 
  15  11   1       82.83      163.73     26.82 o 
  17  11   1        1.64        0.33     20.36 o 
 -16  12   1       77.16      119.00     30.73 o 
 -14  12   1        9.88       20.39     20.97 o 
 -12  12   1        1.70       -3.61     18.52 o 
 -10  12   1       46.95       23.87     26.55 o 
  -8  12   1        3.49        8.23     18.66 o 
  -6  12   1       76.68       70.14     16.87 o 
  -4  12   1       97.94       89.47     15.08 o 
  -2  12   1       14.23       26.25     12.83 o 
   0  12   1        9.53       -1.34     14.21 o 
   2  12   1       74.69       89.98     17.28 o 
   4  12   1      142.26      134.24     17.38 o 
   6  12   1        9.15        7.41     14.80 o 
   8  12   1       27.53       -5.00     15.37 o 
  10  12   1       37.78       37.96     17.03 o 
  12  12   1       40.54       54.25     23.57 o 
  14  12   1       68.49       63.86     23.77 o 
  16  12   1      143.49      191.70     30.92 o 
 -15  13   1      127.54      116.07     27.69 o 
 -13  13   1        6.92       61.28     38.64 o 
 -11  13   1      107.12      107.10     26.13 o 
  -9  13   1      246.66      281.24     38.95 o 
  -7  13   1      626.22      582.43     40.85 o 
  -5  13   1       82.47       78.23     22.44 o 
  -3  13   1        2.95        6.79     13.24 o 
  -1  13   1       27.56       31.45     21.94 o 
   1  13   1      136.77      119.64     22.68 o 
   3  13   1       16.86        2.78     17.07 o 
   5  13   1       18.86       37.68     16.54 o 
   7  13   1      225.92      222.27     29.39 o 
   9  13   1       65.33       54.28     18.79 o 
  11  13   1      189.57      214.25     44.45 o 
  13  13   1      232.84      217.27     49.57 o 
 -10  14   1       77.14      123.47     27.38 o 
  -8  14   1      158.95      171.74     28.71 o 
  -6  14   1      208.46      271.40     31.72 o 
  -4  14   1      117.91      127.02     34.47 o 
  -2  14   1       28.22        8.46     24.36 o 
   0  14   1       34.98       18.99     31.68 o 
   2  14   1        0.60        9.54     18.48 o 
   4  14   1      227.29      190.34     60.86 o 
   6  14   1       76.67       93.87     23.10 o 
   8  14   1       84.70       91.98     25.36 o 
  10  14   1       89.88      109.33     27.28 o 
  -5  15   1      257.28      195.48     36.85 o 
  -3  15   1      105.92      107.38     41.55 o 
  -1  15   1      116.68      203.77     47.21 o 
   1  15   1      101.59      153.80     26.38 o 
   3  15   1      129.81      142.72     26.13 o 
 -28   0   2        7.48       -2.29     44.89 o 
 -26   0   2        0.17      -39.40     38.83 o 
 -24   0   2      772.44      847.84     41.80 o 
 -22   0   2      301.88      312.47     26.87 o 
 -20   0   2       63.22       33.31     15.03 o 
 -18   0   2      109.85      119.17     17.77 o 
 -16   0   2       53.68       84.33     15.18 o 
 -14   0   2        2.52       16.86     10.82 o 
 -12   0   2      274.50      249.43     16.71 o 
 -10   0   2     8940.92     8899.36    163.92 o 
  -8   0   2     5674.13     5440.13    102.57 o 
  -6   0   2     4627.99     4313.46     81.12 o 
  -4   0   2      162.97      192.00     16.20 o 
  -2   0   2     2800.25     2790.34    237.16 o 
   0   0   2   152417.06   156104.91   2900.82 o 
   2   0   2       95.53       90.25     10.17 o 
   4   0   2     4083.37     3844.66     74.68 o 
   6   0   2      980.43      968.80     27.28 o 
   8   0   2        0.30       14.74     10.78 o 
  10   0   2      179.31      184.36     16.28 o 
  12   0   2       26.16       51.99     13.68 o 
  14   0   2     1033.76     1017.26     36.31 o 
  16   0   2      112.87      112.81     18.65 o 
  18   0   2      155.01      189.32     30.03 o 
  20   0   2       47.36       47.11     24.88 o 
  22   0   2        5.72      -15.59     22.84 o 
  24   0   2       34.55       57.14     28.54 o 
 -27   1   2      160.87      157.04     56.01 o 
 -25   1   2        7.47       37.31     17.31 o 
 -23   1   2       62.77       46.39     12.81 o 
 -21   1   2      281.83      271.53     17.72 o 
 -19   1   2       34.54       26.24     10.86 o 
 -17   1   2      165.61      234.12     14.75 o 
 -15   1   2      157.67      202.10     14.01 o 
 -13   1   2      231.49      228.69     12.04 o 
 -11   1   2     3524.84     3710.80     53.88 o 
  -9   1   2     1022.54      964.39     18.74 o 
  -7   1   2     1076.59     1057.63     18.62 o 
  -5   1   2     2602.44     2178.25     30.85 o 
  -3   1   2     3440.14     3238.15     43.01 o 
  -1   1   2     1062.58      916.35     21.92 o 
   1   1   2     9856.41     9756.83    123.03 o 
   3   1   2    10076.84     9322.27    118.92 o 
   5   1   2      329.91      307.09     10.61 o 
   7   1   2      472.89      466.57     20.52 o 
   9   1   2      109.97      122.46     10.17 o 
  11   1   2     4974.94     5109.34     81.14 o 
  13   1   2      240.32      250.29     15.98 o 
  15   1   2      236.77      256.21     15.81 o 
  17   1   2      158.18      151.48     16.27 o 
  19   1   2       65.42       54.63     16.42 o 
  21   1   2       11.24        9.02     17.11 o 
  23   1   2      129.49      114.12     21.29 o 
  25   1   2      195.45      191.73     26.46 o 
 -28   2   2      204.87      215.71     38.78 o 
 -26   2   2      304.24      336.75     32.92 o 
 -24   2   2       59.23       69.06     26.28 o 
 -22   2   2      238.52      212.14     16.79 o 
 -20   2   2      190.92      240.77     21.35 o 
 -18   2   2      304.87      266.99     16.98 o 
 -16   2   2      222.06      277.27     18.84 o 
 -14   2   2       62.75       80.61     10.17 o 
 -12   2   2     1117.27     1306.47     25.25 o 
 -10   2   2      887.64      904.54     18.91 o 
  -8   2   2      133.46      141.70      7.51 o 
  -6   2   2       69.33       55.29      4.51 o 
  -4   2   2     2985.09     2752.73     48.88 o 
  -2   2   2      490.98      428.65     10.17 o 
   0   2   2     1884.26     1700.99     32.32 o 
   2   2   2      889.74      904.17     16.62 o 
   4   2   2     2509.22     2340.37     39.40 o 
   6   2   2      493.17      518.22     16.07 o 
   8   2   2      819.29      825.27     18.45 o 
  10   2   2      767.20      807.97     19.26 o 
  12   2   2      528.06      616.58     25.89 o 
  14   2   2      467.12      498.66     23.35 o 
  16   2   2       14.30       26.02     12.07 o 
  18   2   2      425.88      428.62     24.63 o 
  20   2   2      156.73      133.46     17.91 o 
  22   2   2       82.60       73.82     19.88 o 
  24   2   2       18.94       38.89     21.59 o 
 -27   3   2      261.28      351.13     71.14 o 
 -25   3   2      591.41      603.50     52.46 o 
 -23   3   2       58.77       60.58     21.37 o 
 -21   3   2       64.68       87.02     17.57 o 
 -19   3   2      561.36      579.21     25.19 o 
 -17   3   2     2774.49     2859.12     49.14 o 
 -15   3   2      647.60      666.40     36.08 o 
 -13   3   2      356.12      353.12     19.55 o 
 -11   3   2     1046.74     1077.96     21.95 o 
  -9   3   2      100.14      102.84      7.41 o 
  -7   3   2     4276.30     4216.59     57.72 o 
  -5   3   2     3146.07     3157.97     48.54 o 
  -3   3   2     3636.91     3500.47     47.87 o 
  -1   3   2     1304.63     1372.13     26.97 o 
   1   3   2     1171.78     1128.56     21.85 o 
   3   3   2      846.60      830.17     16.35 o 
   5   3   2     3690.14     3442.87     55.66 o 
   7   3   2     3190.08     3253.51     54.64 o 
   9   3   2     1003.32      990.24     25.56 o 
  11   3   2      239.60      221.43     15.61 o 
  13   3   2       43.60       39.98     12.16 o 
  15   3   2      505.59      518.16     25.13 o 
  17   3   2      715.18      767.05     30.43 o 
  19   3   2      812.69      789.02     32.41 o 
  21   3   2      125.88      135.75     19.74 o 
  23   3   2       98.97       93.17     20.92 o 
  25   3   2        3.31       24.20     20.55 o 
 -26   4   2      221.64      227.60     29.88 o 
 -24   4   2       46.09       47.95     21.87 o 
 -22   4   2       46.97       37.18     19.09 o 
 -20   4   2      149.95      174.14     23.87 o 
 -18   4   2      637.40      701.10     23.29 o 
 -16   4   2     2125.87     2157.95     39.93 o 
 -14   4   2     1335.30     1295.49     27.65 o 
 -12   4   2      299.65      249.38     11.99 o 
 -10   4   2      412.54      439.60     16.88 o 
  -8   4   2     2538.01     2629.92     39.71 o 
  -6   4   2     6659.74     7021.50    101.91 o 
  -4   4   2      524.20      642.38     16.46 o 
  -2   4   2     5223.96     5365.71     72.18 o 
   0   4   2     1204.29     1256.42     25.33 o 
   2   4   2      287.28      314.52     14.24 o 
   4   4   2      979.07     1056.85     20.15 o 
   6   4   2     1955.04     1850.39     36.06 o 
   8   4   2      616.94      632.13     20.35 o 
  10   4   2      819.18      796.78     26.98 o 
  12   4   2       67.95       49.83     12.07 o 
  14   4   2      287.60      309.09     20.59 o 
  16   4   2      471.21      429.86     24.58 o 
  18   4   2      101.93       88.54     15.79 o 
  20   4   2      310.30      280.60     22.85 o 
  22   4   2      113.05       93.29     17.93 o 
  24   4   2      210.06      205.55     42.54 o 
 -27   5   2       74.24       63.48     25.98 o 
 -25   5   2      309.42      355.82     58.15 o 
 -23   5   2      198.60      207.27     54.05 o 
 -21   5   2      164.09      144.88     24.49 o 
 -19   5   2        8.80       15.03     16.77 o 
 -17   5   2      838.47      847.38     33.08 o 
 -15   5   2     2033.01     2168.55     39.71 o 
 -13   5   2     2386.19     2370.98     40.74 o 
 -11   5   2      249.86      224.91     11.64 o 
  -9   5   2      298.34      313.48     12.77 o 
  -7   5   2      230.10      239.66      9.97 o 
  -5   5   2    12251.37    12924.52    184.04 o 
  -3   5   2     8048.93     8629.43    113.22 o 
  -1   5   2      563.95      585.24     18.63 o 
   1   5   2      353.06      379.75     14.84 o 
   3   5   2      687.65      776.76     25.49 o 
   5   5   2     1555.16     1502.81     26.92 o 
   7   5   2       74.51       83.13     10.56 o 
   9   5   2      519.38      568.71     22.20 o 
  11   5   2      367.11      383.46     20.57 o 
  13   5   2     1006.05     1037.74     31.10 o 
  15   5   2       51.08       37.21     13.61 o 
  17   5   2       67.14       84.25     17.77 o 
  19   5   2       51.61       15.13     14.22 o 
  21   5   2       45.50       29.79     19.27 o 
  23   5   2       12.96        5.98     16.42 o 
 -26   6   2       58.73       76.63     42.42 o 
 -24   6   2      474.20      507.80     40.87 o 
 -22   6   2       82.29       58.51     24.26 o 
 -20   6   2      130.10      121.44     44.90 o 
 -18   6   2      105.39       87.35     26.05 o 
 -16   6   2     1089.54     1015.88     34.60 o 
 -14   6   2     1082.98     1191.02     36.55 o 
 -12   6   2      157.23      178.79     14.03 o 
 -10   6   2      758.14      756.09     19.00 o 
  -8   6   2       62.66       68.62      7.73 o 
  -6   6   2      328.12      379.10     13.19 o 
  -4   6   2      575.10      645.10     16.50 o 
  -2   6   2      387.43      398.01     14.29 o 
   0   6   2     1353.88     1340.39     31.32 o 
   2   6   2      217.45      210.82     14.23 o 
   4   6   2      113.62      120.22      9.51 o 
   6   6   2      473.03      538.72     24.15 o 
   8   6   2      522.23      522.15     22.09 o 
  10   6   2      174.22      219.88     18.53 o 
  12   6   2      306.04      303.36     20.09 o 
  14   6   2      891.03      913.71     41.07 o 
  16   6   2      407.53      406.83     24.61 o 
  18   6   2       58.69       44.08     15.36 o 
  20   6   2       45.57       34.27     15.31 o 
  22   6   2       12.63       24.54     17.00 o 
 -25   7   2      673.79      611.11     68.70 o 
 -23   7   2       59.65       53.87     23.48 o 
 -21   7   2       83.69       92.72     24.10 o 
 -19   7   2        0.16        1.64     18.22 o 
 -17   7   2      277.69      263.42     28.59 o 
 -15   7   2      432.99      399.23     63.37 o 
 -13   7   2     1055.55     1053.22     34.91 o 
 -11   7   2     2349.37     2253.19     55.21 o 
  -9   7   2      331.81      294.99     18.43 o 
  -7   7   2      617.43      581.56     17.49 o 
  -5   7   2     1050.13     1048.41     26.42 o 
  -3   7   2      574.09      558.55     17.81 o 
  -1   7   2      355.18      391.62     15.62 o 
   1   7   2       11.91        9.15      8.09 o 
   3   7   2      103.34       98.58      9.98 o 
   5   7   2      121.87      151.60     14.52 o 
   7   7   2      175.80      157.30     14.70 o 
   9   7   2      245.85      277.49     23.36 o 
  11   7   2       62.83       74.56     14.08 o 
  13   7   2      657.76      604.66     38.50 o 
  15   7   2      319.48      347.26     24.30 o 
  17   7   2      164.40      141.02     18.82 o 
  19   7   2       23.72       21.22     15.21 o 
  21   7   2        0.07       -8.85     16.65 o 
 -24   8   2      112.58      141.03     29.12 o 
 -22   8   2      136.07      116.20     26.16 o 
 -20   8   2      130.73      202.54     43.76 o 
 -18   8   2       89.76      127.60     25.04 o 
 -16   8   2       38.60        6.07     17.25 o 
 -14   8   2      391.74      349.97     31.25 o 
 -12   8   2      784.66      669.00     31.06 o 
 -10   8   2      676.74      634.58     30.17 o 
  -8   8   2       41.92       60.99     11.21 o 
  -6   8   2     1156.72     1148.54     36.34 o 
  -4   8   2      134.73      136.06     13.41 o 
  -2   8   2      455.03      462.64     20.28 o 
   0   8   2      338.40      345.25     26.54 o 
   2   8   2      520.42      606.48     22.99 o 
   4   8   2     1399.64     1359.21     29.88 o 
   6   8   2       24.09       23.70     11.35 o 
   8   8   2      219.38      223.08     19.00 o 
  10   8   2       28.70       34.80     13.48 o 
  12   8   2     1259.10     1090.04     51.03 o 
  14   8   2      816.67      779.18     37.00 o 
  16   8   2      480.57      489.85     28.74 o 
  18   8   2       92.52       19.18     16.46 o 
  20   8   2        4.30       19.37     18.10 o 
 -23   9   2       30.06       25.96     42.00 o 
 -21   9   2      221.16      221.68     30.63 o 
 -19   9   2      130.96      103.29     23.64 o 
 -17   9   2       51.23       68.09     21.55 o 
 -15   9   2       77.48      102.84     28.97 o 
 -13   9   2      100.81      139.52     23.88 o 
 -11   9   2      394.66      284.95     22.37 o 
  -9   9   2      203.18      141.43     14.18 o 
  -7   9   2     1034.51      960.26     28.66 o 
  -5   9   2      516.50      502.22     27.21 o 
  -3   9   2      968.90      999.60     28.83 o 
  -1   9   2      188.60      221.63     15.91 o 
   1   9   2     1842.49     1739.07     44.32 o 
   3   9   2     1057.75     1015.65     26.57 o 
   5   9   2      367.29      337.48     23.90 o 
   7   9   2      195.72      180.87     16.65 o 
   9   9   2        4.12       -2.92     12.07 o 
  11   9   2      270.80      232.63     19.47 o 
  13   9   2       53.51       38.71     14.48 o 
  15   9   2        0.93        3.85     15.56 o 
  17   9   2      108.46       84.14     20.85 o 
  19   9   2      182.43      182.89     24.36 o 
 -20  10   2       46.48       49.59     22.40 o 
 -18  10   2      120.13      102.10     27.60 o 
 -16  10   2       94.67      120.57     24.83 o 
 -14  10   2       15.78       17.07     17.42 o 
 -12  10   2       14.86       20.27     18.24 o 
 -10  10   2      405.26      424.44     27.32 o 
  -8  10   2      723.24      532.09     48.40 o 
  -6  10   2      184.83      204.13     17.41 o 
  -4  10   2      438.66      392.14     28.58 o 
  -2  10   2      602.60      600.41     23.09 o 
   0  10   2     2984.87     2790.02     55.37 o 
   2  10   2      499.21      532.37     24.62 o 
   4  10   2      217.08      225.37     18.12 o 
   6  10   2      527.92      509.53     25.21 o 
   8  10   2       32.52       22.55     14.03 o 
  10  10   2      445.67      449.42     25.84 o 
  12  10   2       11.24       19.67     15.61 o 
  14  10   2      115.18      137.08     27.84 o 
  16  10   2       57.60       50.94     22.59 o 
  18  10   2       86.47       99.55     25.47 o 
 -19  11   2        7.41        8.19     22.11 o 
 -17  11   2       31.14       42.46     21.77 o 
 -15  11   2        5.89       -6.66     18.55 o 
 -13  11   2       38.69       71.26     21.98 o 
 -11  11   2      680.81      691.14     62.71 o 
  -9  11   2       16.65       -5.14     16.41 o 
  -7  11   2       70.74       96.81     16.88 o 
  -5  11   2      108.42       89.11     14.54 o 
  -3  11   2       58.23       51.01     12.57 o 
  -1  11   2       58.25       50.35     21.65 o 
   1  11   2     1005.40     1018.01     29.20 o 
   3  11   2        0.08       24.18     12.50 o 
   5  11   2       54.76       72.43     14.43 o 
   7  11   2       58.83       75.90     16.57 o 
   9  11   2      625.69      663.46     31.21 o 
  11  11   2      462.77      452.32     34.21 o 
  13  11   2      135.96      141.47     25.34 o 
  15  11   2      100.58       82.52     20.77 o 
  17  11   2      186.80      182.54     30.80 o 
 -16  12   2      243.58      233.87     45.15 o 
 -14  12   2       20.29       23.69     19.79 o 
 -12  12   2        3.81        6.55     19.51 o 
 -10  12   2      112.08       92.30     23.77 o 
  -8  12   2       73.37      103.87     22.38 o 
  -6  12   2       10.80        3.95     14.73 o 
  -4  12   2      114.65       96.77     18.01 o 
  -2  12   2      287.59      279.73     23.22 o 
   0  12   2      307.78      301.07     24.20 o 
   2  12   2       53.44       32.18     16.93 o 
   4  12   2       56.02       51.73     14.53 o 
   6  12   2       22.27       27.97     15.40 o 
   8  12   2        8.46      -14.20     14.59 o 
  10  12   2      153.09      160.91     22.48 o 
  12  12   2      140.59      143.01     22.47 o 
  14  12   2       27.56       22.55     22.96 o 
 -15  13   2       13.95       12.29     22.94 o 
 -13  13   2       12.14       15.72     22.01 o 
 -11  13   2       99.79      101.47     24.70 o 
  -9  13   2        8.88       -5.19     19.23 o 
  -7  13   2        9.72       29.54     19.81 o 
  -5  13   2       24.75        4.63     15.10 o 
  -3  13   2      170.93      174.22     24.57 o 
  -1  13   2      224.68      272.77     24.20 o 
   1  13   2      136.11      147.52     20.97 o 
   3  13   2      112.51      104.30     22.49 o 
   5  13   2       88.09      106.82     44.70 o 
   7  13   2      107.11      112.88     20.29 o 
   9  13   2       18.52       20.92     18.13 o 
  11  13   2       47.27       45.97     19.80 o 
 -10  14   2      228.43      245.22     32.91 o 
  -8  14   2      207.81      279.89     33.33 o 
  -6  14   2      233.41      257.83     50.18 o 
  -4  14   2        7.33       34.43     33.42 o 
  -2  14   2      447.38      446.08     36.96 o 
   0  14   2      147.56      138.16     25.84 o 
   2  14   2       32.21       16.35     23.87 o 
   4  14   2       62.73      107.89     24.00 o 
   6  14   2      118.34      116.00     25.94 o 
   8  14   2       11.02       -3.83     24.87 o 
  -3  15   2      149.54      224.12     53.38 o 
  -1  15   2      166.47      229.91     51.71 o 
   1  15   2       10.59       42.80     37.46 o 
 -26   0   3      160.79      124.85     29.70 o 
 -24   0   3      465.07      469.90     42.82 o 
 -22   0   3       66.08       56.80     17.51 o 
 -20   0   3        5.15       22.08     13.89 o 
 -18   0   3     1639.75     1667.83     90.96 o 
 -16   0   3      353.77      406.22     24.46 o 
 -14   0   3      286.82      291.67     19.23 o 
 -12   0   3       83.75       90.44     22.52 o 
 -10   0   3      420.85      479.07     19.91 o 
  -8   0   3      103.48      114.27     10.31 o 
  -6   0   3     1320.64     1238.16     29.25 o 
  -4   0   3     4183.38     4375.69     99.13 o 
  -2   0   3      783.74      945.50     31.30 o 
   0   0   3    15602.16    15769.68    279.00 o 
   2   0   3        2.01        9.97      7.30 o 
   4   0   3      352.93      341.20     16.82 o 
   6   0   3      421.66      439.92     19.99 o 
   8   0   3      180.87      128.75     13.39 o 
  10   0   3      224.96      228.76     23.80 o 
  12   0   3      448.53      426.25     25.88 o 
  14   0   3     3079.97     3044.79     91.92 o 
  16   0   3       85.46      153.13     27.93 o 
  18   0   3        3.21       62.73     33.08 o 
  20   0   3       76.82       62.75     26.26 o 
  22   0   3        7.28       36.84     26.11 o 
  24   0   3       31.85       85.40     31.62 o 
 -27   1   3       92.11       92.74     29.16 o 
 -25   1   3        4.67      -23.07     15.38 o 
 -23   1   3      358.88      393.80     23.77 o 
 -21   1   3        7.56       40.74     11.47 o 
 -19   1   3     1318.69     1206.41     29.25 o 
 -17   1   3      105.84      101.11     11.59 o 
 -15   1   3      354.21      353.49     15.54 o 
 -13   1   3      431.76      472.94     15.94 o 
 -11   1   3      842.89      872.37     19.01 o 
  -9   1   3      266.91      255.57     10.10 o 
  -7   1   3       69.69       68.27      5.79 o 
  -5   1   3     4482.56     4334.01     57.90 o 
  -3   1   3      672.19      713.96     14.51 o 
  -1   1   3     1802.87     1556.37     69.73 o 
   1   1   3     5943.70     5648.15     74.97 o 
   3   1   3     2389.31     2840.42     41.84 o 
   5   1   3      911.02      961.46     23.49 o 
   7   1   3      564.94      504.86     15.05 o 
   9   1   3     1665.72     1718.46     35.77 o 
  11   1   3      270.59      293.09     16.53 o 
  13   1   3      338.48      368.47     17.65 o 
  15   1   3      381.65      432.23     23.51 o 
  17   1   3      180.34      209.73     22.74 o 
  19   1   3      130.93      118.69     19.94 o 
  21   1   3       13.37        4.89     16.47 o 
  23   1   3       37.09       51.76     19.82 o 
 -28   2   3      778.41      925.21     85.04 o 
 -26   2   3      169.41      210.06     27.93 o 
 -24   2   3       30.16       38.90     19.08 o 
 -22   2   3      297.50      305.54     23.43 o 
 -20   2   3       49.57       46.14     12.88 o 
 -18   2   3      133.77      132.96     13.01 o 
 -16   2   3       54.70       78.50     10.34 o 
 -14   2   3      177.23      223.15     12.36 o 
 -12   2   3      143.37      164.66     12.74 o 
 -10   2   3      754.79      753.00     16.58 o 
  -8   2   3     3995.19     3888.18     60.77 o 
  -6   2   3      412.00      452.00     13.12 o 
  -4   2   3      607.83      615.28     12.51 o 
  -2   2   3     2659.94     2618.77     37.77 o 
   0   2   3     3761.73     3738.85     64.34 o 
   2   2   3     2344.24     2361.12     35.72 o 
   4   2   3     2213.94     2196.88     35.65 o 
   6   2   3      151.18      183.14     10.05 o 
   8   2   3      920.81      826.48     19.59 o 
  10   2   3      226.14      266.36     13.14 o 
  12   2   3     2367.57     2322.36     47.66 o 
  14   2   3     1127.31     1125.88     39.45 o 
  16   2   3      142.80      122.94     15.43 o 
  18   2   3      469.89      495.89     31.09 o 
  20   2   3      248.01      237.23     24.83 o 
  22   2   3        6.46      -20.27     16.05 o 
  24   2   3       43.40       48.47     21.44 o 
 -27   3   3      319.62      340.29     33.32 o 
 -25   3   3      159.79      203.41     26.98 o 
 -23   3   3       15.48       37.82     18.91 o 
 -21   3   3      156.61      160.95     18.49 o 
 -19   3   3      468.63      450.73     28.33 o 
 -17   3   3     1690.58     1745.95     41.94 o 
 -15   3   3      233.64      261.20     15.75 o 
 -13   3   3      908.07      840.11     19.81 o 
 -11   3   3      793.48      861.53     18.42 o 
  -9   3   3      396.36      417.53     19.59 o 
  -7   3   3     4011.41     4036.80     72.06 o 
  -5   3   3      527.12      605.01     23.03 o 
  -3   3   3     2095.63     2171.08     35.57 o 
  -1   3   3      618.02      606.33     14.24 o 
   1   3   3      108.60      131.25      8.40 o 
   3   3   3      111.22      112.88      7.42 o 
   5   3   3      465.20      449.47     17.34 o 
   7   3   3      453.95      484.42     18.73 o 
   9   3   3      334.03      352.09     18.18 o 
  11   3   3      162.92      178.99     15.41 o 
  13   3   3      687.64      658.78     28.84 o 
  15   3   3      965.73      940.67     30.88 o 
  17   3   3     1087.48     1039.82     33.71 o 
  19   3   3      218.08      227.11     21.40 o 
  21   3   3      327.48      347.75     29.53 o 
  23   3   3      269.40      276.11     28.43 o 
 -26   4   3      139.25      169.67     27.53 o 
 -24   4   3       42.50        0.06     18.35 o 
 -22   4   3      138.26      139.02     23.66 o 
 -20   4   3      636.43      630.74     38.01 o 
 -18   4   3     1553.73     1449.41     56.02 o 
 -16   4   3     3032.27     2974.23     64.49 o 
 -14   4   3     2421.71     2438.55     41.05 o 
 -12   4   3      939.48      816.83     18.78 o 
 -10   4   3     1135.55     1111.22     23.74 o 
  -8   4   3     2323.68     2279.56     53.35 o 
  -6   4   3     6127.52     6390.46    122.19 o 
  -4   4   3    10051.37    10385.87    133.59 o 
  -2   4   3     3466.94     3780.77     58.14 o 
   0   4   3      359.50      443.36     15.43 o 
   2   4   3      308.78      307.59     11.75 o 
   4   4   3     1513.97     1554.70     27.38 o 
   6   4   3       97.26      123.08     19.36 o 
   8   4   3      179.24      179.10     14.28 o 
  10   4   3      568.89      557.57     25.72 o 
  12   4   3      129.62      144.88     17.84 o 
  14   4   3      625.29      609.91     33.59 o 
  16   4   3      474.17      514.02     28.81 o 
  18   4   3      216.98      253.58     23.47 o 
  20   4   3       49.90       68.95     21.72 o 
  22   4   3       93.16      109.18     22.01 o 
 -27   5   3        2.93       -1.75     22.35 o 
 -25   5   3       32.65       48.06     22.36 o 
 -23   5   3        2.71      -25.91     17.27 o 
 -21   5   3       77.07       73.55     21.25 o 
 -19   5   3       38.87       14.37     16.36 o 
 -17   5   3      229.16      211.68     31.16 o 
 -15   5   3     4802.33     4852.67    111.38 o 
 -13   5   3     1793.14     1755.73     44.28 o 
 -11   5   3      308.41      311.93     14.37 o 
  -9   5   3      237.95      236.91     11.71 o 
  -7   5   3      884.93      974.03     23.94 o 
  -5   5   3     2341.45     2572.61     44.32 o 
  -3   5   3      126.87      144.66      8.65 o 
  -1   5   3     1374.19     1406.15     26.17 o 
   1   5   3      415.99      457.51     14.31 o 
   3   5   3     1705.83     1701.19     30.29 o 
   5   5   3      791.05      784.30     23.27 o 
   7   5   3      105.32      130.40     12.78 o 
   9   5   3      412.24      489.67     28.66 o 
  11   5   3      130.11       95.35     14.10 o 
  13   5   3      198.04      225.95     19.02 o 
  15   5   3      276.73      302.66     21.68 o 
  17   5   3      274.76      266.37     27.77 o 
  19   5   3       28.49       28.13     14.68 o 
  21   5   3      233.87      224.42     27.11 o 
  23   5   3      121.10       95.85     22.92 o 
 -26   6   3      226.33      246.67     33.76 o 
 -24   6   3      232.90      253.32     31.79 o 
 -22   6   3      700.55      722.40     46.61 o 
 -20   6   3       27.33        4.59     17.70 o 
 -18   6   3      142.37      141.86     18.07 o 
 -16   6   3     1933.66     1903.91     49.39 o 
 -14   6   3     1844.39     1703.10     54.71 o 
 -12   6   3     1549.97     1516.31     41.11 o 
 -10   6   3     1287.27     1247.18     28.56 o 
  -8   6   3      324.65      329.37     17.95 o 
  -6   6   3      419.40      483.16     22.99 o 
  -4   6   3     2533.82     2432.39     39.15 o 
  -2   6   3       40.22       66.92      9.31 o 
   0   6   3      360.28      413.23     17.04 o 
   2   6   3     1128.01     1056.52     52.93 o 
   4   6   3      244.57      244.25     14.05 o 
   6   6   3      127.47      116.23     13.01 o 
   8   6   3       91.19       58.92     11.99 o 
  10   6   3       46.24       53.00     13.22 o 
  12   6   3      102.94       96.54     16.55 o 
  14   6   3      366.64      381.43     23.76 o 
  16   6   3      451.56      432.24     25.94 o 
  18   6   3      103.18      121.68     19.74 o 
  20   6   3       25.35       14.41     15.73 o 
  22   6   3       38.11       42.39     18.26 o 
 -25   7   3       44.25       32.95     33.17 o 
 -23   7   3       30.15       33.92     21.91 o 
 -21   7   3      198.24      211.45     28.41 o 
 -19   7   3       37.51       20.45     19.05 o 
 -17   7   3       85.73       78.34     20.39 o 
 -15   7   3       74.84       41.50     14.28 o 
 -13   7   3      175.72      125.48     27.78 o 
 -11   7   3      307.28      306.22     21.62 o 
  -9   7   3       10.58       18.21      8.86 o 
  -7   7   3      853.79      821.64     29.02 o 
  -5   7   3      205.13      198.21     18.18 o 
  -3   7   3      397.99      442.29     16.41 o 
  -1   7   3      747.67      752.05     20.33 o 
   1   7   3     1207.11     1128.75     33.90 o 
   3   7   3      293.51      282.58     14.38 o 
   5   7   3       77.32       86.76     12.50 o 
   7   7   3      132.87      117.06     13.96 o 
   9   7   3       15.58       19.69     11.61 o 
  11   7   3       20.41       46.34     17.29 o 
  13   7   3      522.97      504.05     26.62 o 
  15   7   3     1247.99     1223.35     37.97 o 
  17   7   3      524.86      469.78     28.04 o 
  19   7   3        6.65       -9.59     18.25 o 
  21   7   3      160.14      177.68     22.28 o 
 -24   8   3       87.08       87.47     43.52 o 
 -22   8   3      158.94      202.46     29.35 o 
 -20   8   3       48.72       14.93     19.80 o 
 -18   8   3      229.61      193.27     41.23 o 
 -16   8   3      102.23      101.46     26.03 o 
 -14   8   3      346.22      328.71     31.75 o 
 -12   8   3       34.58       37.01     13.49 o 
 -10   8   3      686.13      562.94     28.86 o 
  -8   8   3     1352.45     1325.10     39.63 o 
  -6   8   3      636.42      642.58     28.88 o 
  -4   8   3      276.46      272.01     16.64 o 
  -2   8   3      157.05      173.69     15.24 o 
   0   8   3      151.75      148.29     12.30 o 
   2   8   3     1603.61     1609.37     52.12 o 
   4   8   3      240.33      247.24     17.99 o 
   6   8   3      119.54       80.37     13.77 o 
   8   8   3       38.87       21.29     11.79 o 
  10   8   3       46.82       32.29     12.71 o 
  12   8   3      801.80      830.87     36.69 o 
  14   8   3      268.25      251.98     25.91 o 
  16   8   3        0.13        9.14     14.53 o 
  18   8   3       50.73        1.10     15.12 o 
  20   8   3       59.59       47.66     19.73 o 
 -23   9   3       33.16       48.70     23.74 o 
 -21   9   3       63.89       66.94     48.82 o 
 -19   9   3       82.83       88.13     23.76 o 
 -17   9   3        4.11       -8.42     18.45 o 
 -15   9   3       41.52       79.70     25.69 o 
 -13   9   3       48.35       38.62     14.80 o 
 -11   9   3       51.73       32.28     14.68 o 
  -9   9   3      491.43      430.94     26.75 o 
  -7   9   3      262.80      283.87     27.06 o 
  -5   9   3      498.37      452.86     34.64 o 
  -3   9   3      491.43      497.50     22.81 o 
  -1   9   3     1485.92     1506.24     36.85 o 
   1   9   3     1949.43     1933.63     38.64 o 
   3   9   3      447.21      421.03     33.34 o 
   5   9   3      207.10      227.38     17.98 o 
   7   9   3      151.67      163.11     16.20 o 
   9   9   3       55.27       67.63     14.30 o 
  11   9   3      167.47      128.09     19.14 o 
  13   9   3      172.46      174.75     19.97 o 
  15   9   3       27.51       61.31     16.41 o 
  17   9   3      102.58      116.16     19.71 o 
  19   9   3        6.90       -2.36     19.95 o 
 -20  10   3       33.13       20.95     27.54 o 
 -18  10   3      140.04      147.69     27.68 o 
 -16  10   3       23.23        8.46     19.12 o 
 -14  10   3       57.70       15.84     21.69 o 
 -12  10   3       25.07        3.86     11.51 o 
 -10  10   3      330.47      333.75     25.35 o 
  -8  10   3      748.06      705.50     48.44 o 
  -6  10   3      104.03      105.70     17.22 o 
  -4  10   3      565.75      558.28     24.46 o 
  -2  10   3      578.65      532.53     27.73 o 
   0  10   3      722.46      688.15     29.49 o 
   2  10   3       19.03       22.82     11.96 o 
   4  10   3       24.65       30.43     12.24 o 
   6  10   3      718.69      778.84     31.18 o 
   8  10   3      251.67      304.34     21.74 o 
  10  10   3      193.31      241.63     23.06 o 
  12  10   3      121.91      163.86     19.65 o 
  14  10   3       34.53       22.49     20.74 o 
  16  10   3       39.01       33.35     19.01 o 
 -19  11   3      195.06      240.00     41.95 o 
 -17  11   3       43.92       38.00     21.65 o 
 -15  11   3       91.20       85.47     23.40 o 
 -13  11   3      114.58      145.29     26.11 o 
 -11  11   3       83.26       64.85     21.22 o 
  -9  11   3        9.02       29.25     17.96 o 
  -7  11   3       58.74       60.38     16.81 o 
  -5  11   3      236.30      212.90     35.55 o 
  -3  11   3      159.17      159.34     20.51 o 
  -1  11   3       40.06       44.77     12.63 o 
   1  11   3       26.47       46.43     15.21 o 
   3  11   3      147.30      119.96     15.96 o 
   5  11   3       24.92       24.98     15.98 o 
   7  11   3      171.88      196.05     21.39 o 
   9  11   3      760.26      745.77     36.68 o 
  11  11   3      187.15      201.87     21.31 o 
  13  11   3      243.04      271.04     26.73 o 
  15  11   3       76.74       82.19     21.92 o 
 -16  12   3       50.71       46.40     24.17 o 
 -14  12   3        8.30       -5.90     18.91 o 
 -12  12   3       58.36       70.24     26.00 o 
 -10  12   3      150.35      145.34     25.83 o 
  -8  12   3        5.01       23.00     16.15 o 
  -6  12   3        7.12      -13.99     18.06 o 
  -4  12   3      151.13      219.73     25.53 o 
  -2  12   3       15.46       36.17     23.38 o 
   0  12   3      280.02      281.93     24.45 o 
   2  12   3       12.47        3.73     19.02 o 
   4  12   3      102.89      115.11     18.82 o 
   6  12   3      115.06      109.90     21.59 o 
   8  12   3        5.56        9.21     15.97 o 
  10  12   3      155.21      147.33     24.59 o 
  12  12   3      353.29      362.31     35.60 o 
 -13  13   3       72.58       73.87     23.40 o 
 -11  13   3       46.01       67.13     23.19 o 
  -9  13   3       67.59      106.38     24.03 o 
  -7  13   3      137.13      110.53     20.08 o 
  -5  13   3       15.56      -11.06     16.53 o 
  -3  13   3      122.42      114.14     24.16 o 
  -1  13   3      369.36      392.75     51.86 o 
   1  13   3      308.21      296.22     25.94 o 
   3  13   3       28.15       23.34     16.74 o 
   5  13   3        8.48       13.04     16.22 o 
   7  13   3       22.96       35.95     31.40 o 
   9  13   3       71.34       59.66     22.64 o 
 -10  14   3      277.43      222.47     51.71 o 
  -8  14   3      372.38      393.01     39.60 o 
  -6  14   3      150.59      189.22     47.41 o 
  -4  14   3      199.25      236.48     30.95 o 
  -2  14   3       72.56      104.18     25.01 o 
   0  14   3      153.44      192.96     29.31 o 
   2  14   3       13.53       -2.14     20.08 o 
   4  14   3       25.66      -14.77     22.99 o 
   6  14   3        6.75       10.80     23.38 o 
 -28   0   4        3.45      -40.21     26.80 o 
 -26   0   4       15.45       61.80     33.59 o 
 -24   0   4      420.09      385.67     39.41 o 
 -22   0   4      472.51      525.43     57.45 o 
 -20   0   4      122.55      143.12     19.44 o 
 -18   0   4       74.73       99.69     38.35 o 
 -16   0   4     2205.47     2310.96     57.33 o 
 -14   0   4        0.96       -1.09     10.31 o 
 -12   0   4       77.64       75.03     11.48 o 
 -10   0   4      386.62      413.46     18.45 o 
  -8   0   4      168.90      195.69     13.06 o 
  -6   0   4     1742.98     1699.22     46.25 o 
  -4   0   4     1191.19     1234.59     30.55 o 
  -2   0   4     1641.97     1606.00     37.32 o 
   0   0   4     8568.28     9805.38    212.05 o 
   2   0   4      458.46      475.76     19.90 o 
   4   0   4     1125.00     1235.02     34.49 o 
   6   0   4     1090.82     1150.03     50.20 o 
   8   0   4      190.96      166.64     16.24 o 
  10   0   4      375.82      369.80     23.43 o 
  12   0   4      260.97      241.33     22.15 o 
  14   0   4      173.01      179.04     27.91 o 
  16   0   4      332.75      292.13     35.75 o 
  18   0   4      132.85      143.94     29.34 o 
  20   0   4        2.14       10.66     24.42 o 
  22   0   4      214.81      212.10     36.90 o 
 -27   1   4      336.87      352.68     54.96 o 
 -25   1   4       96.84       87.96     21.42 o 
 -23   1   4       21.82       38.60     18.07 o 
 -21   1   4     1389.29     1262.34     58.88 o 
 -19   1   4       62.21       39.07     12.30 o 
 -17   1   4      568.94      581.44     20.51 o 
 -15   1   4      480.03      519.16     18.20 o 
 -13   1   4       37.53       31.46      7.64 o 
 -11   1   4     1247.24     1170.99     22.60 o 
  -9   1   4      364.12      356.01     11.62 o 
  -7   1   4      172.68      215.46      8.83 o 
  -5   1   4      111.05      107.82      7.74 o 
  -3   1   4      240.76      210.04     18.19 o 
  -1   1   4     1032.51     1006.29     21.69 o 
   1   1   4    11433.78    11999.59    154.08 o 
   3   1   4     6203.56     6477.56     88.00 o 
   5   1   4      897.55      953.86     21.14 o 
   7   1   4      132.27      145.81     10.43 o 
   9   1   4      403.90      467.08     17.71 o 
  11   1   4     2478.77     2354.79     42.76 o 
  13   1   4      202.55      171.26     16.85 o 
  15   1   4      126.22      120.15     19.02 o 
  17   1   4      705.32      636.44     34.43 o 
  19   1   4      168.29      168.83     22.73 o 
  21   1   4       16.13       31.00     18.16 o 
  23   1   4       56.79       53.78     21.79 o 
 -28   2   4        4.30        2.24     25.50 o 
 -26   2   4       14.90       35.22     25.15 o 
 -24   2   4      139.80      170.71     23.38 o 
 -22   2   4      241.44      226.82     21.64 o 
 -20   2   4      346.19      329.46     22.96 o 
 -18   2   4      199.34      211.39     16.73 o 
 -16   2   4      473.80      523.36     31.75 o 
 -14   2   4      453.70      432.66     15.65 o 
 -12   2   4      362.66      365.78     14.60 o 
 -10   2   4     2177.28     2166.87     39.38 o 
  -8   2   4      133.78      181.96     10.64 o 
  -6   2   4      787.00      757.22     15.19 o 
  -4   2   4      342.87      378.13     12.23 o 
  -2   2   4      483.75      582.72     14.35 o 
   0   2   4      596.71      560.37     22.20 o 
   2   2   4      159.65      230.22     10.70 o 
   4   2   4     2050.61     2150.04     35.68 o 
   6   2   4      465.65      465.32     16.08 o 
   8   2   4      149.60      149.39     16.05 o 
  10   2   4     2059.52     2041.59     43.18 o 
  12   2   4     1048.94     1015.46     31.02 o 
  14   2   4     1111.60     1136.75     38.25 o 
  16   2   4       83.03       84.61     15.22 o 
  18   2   4      408.63      341.78     27.43 o 
  20   2   4       49.74       51.79     19.00 o 
  22   2   4      240.62      209.95     26.07 o 
 -27   3   4      151.58      179.97     36.13 o 
 -25   3   4      542.46      644.46     67.45 o 
 -23   3   4       42.40       46.38     28.44 o 
 -21   3   4       11.58        2.58     13.12 o 
 -19   3   4      323.26      295.59     22.27 o 
 -17   3   4      982.54      980.52     32.92 o 
 -15   3   4      175.87      223.69     15.29 o 
 -13   3   4       60.16       74.63     13.52 o 
 -11   3   4      151.62      147.31     13.60 o 
  -9   3   4      295.73      265.22     16.24 o 
  -7   3   4     1418.33     1413.18     35.12 o 
  -5   3   4     2254.92     2525.16     48.49 o 
  -3   3   4      762.58      815.67     17.30 o 
  -1   3   4      177.04      200.29     10.75 o 
   1   3   4      121.43      137.48      8.74 o 
   3   3   4      219.63      249.18     14.23 o 
   5   3   4      355.15      408.60     20.28 o 
   7   3   4     1271.07     1356.95     27.02 o 
   9   3   4      626.57      650.45     34.08 o 
  11   3   4      136.79      126.06     14.67 o 
  13   3   4      670.53      686.77     33.15 o 
  15   3   4      348.48      323.46     22.38 o 
  17   3   4        8.49       21.48     15.03 o 
  19   3   4      515.78      445.17     31.46 o 
  21   3   4       42.77       54.99     19.97 o 
 -26   4   4       95.00      121.28     26.77 o 
 -24   4   4       80.18       98.60     24.20 o 
 -22   4   4       77.82       83.05     27.43 o 
 -20   4   4       45.34       28.38     14.56 o 
 -18   4   4      165.73      172.01     18.48 o 
 -16   4   4     1772.78     1788.58     50.56 o 
 -14   4   4     1831.64     1804.21     44.98 o 
 -12   4   4      741.52      692.09     26.39 o 
 -10   4   4      366.96      423.10     21.46 o 
  -8   4   4     1053.44     1057.37     29.40 o 
  -6   4   4     3156.99     3247.00     62.45 o 
  -4   4   4     2125.49     2153.72     36.75 o 
  -2   4   4      876.36      872.08     19.09 o 
   0   4   4     1260.20     1289.45     29.63 o 
   2   4   4      117.29      116.41      8.68 o 
   4   4   4      751.69      791.56     18.94 o 
   6   4   4      431.14      436.08     20.27 o 
   8   4   4      179.90      215.53     24.68 o 
  10   4   4      397.81      456.07     23.08 o 
  12   4   4      262.76      261.72     19.45 o 
  14   4   4       13.61       16.47     13.11 o 
  16   4   4       67.56       64.57     23.27 o 
  18   4   4       48.92       34.20     15.04 o 
  20   4   4       88.81       70.45     19.51 o 
  22   4   4      259.34      248.91     31.94 o 
 -27   5   4       54.24       98.81     26.68 o 
 -25   5   4       52.87       75.63     23.73 o 
 -23   5   4      158.02      131.31     24.41 o 
 -21   5   4       21.60       18.50     14.48 o 
 -19   5   4       55.94       46.17     15.07 o 
 -17   5   4      328.11      346.03     23.66 o 
 -15   5   4     1146.51     1107.08     48.95 o 
 -13   5   4     2318.36     2328.69     53.81 o 
 -11   5   4        9.52       -4.10     10.72 o 
  -9   5   4      667.27      648.76     25.77 o 
  -7   5   4      406.83      374.71     20.18 o 
  -5   5   4     2617.39     2715.66     46.76 o 
  -3   5   4     4951.88     5281.76     74.24 o 
  -1   5   4       80.21      104.80      8.93 o 
   1   5   4      149.44      168.10     10.63 o 
   3   5   4       12.62       26.35      7.02 o 
   5   5   4      566.91      515.30     27.99 o 
   7   5   4      482.79      477.46     22.29 o 
   9   5   4       29.20       29.01     11.92 o 
  11   5   4       41.43       44.98     12.93 o 
  13   5   4      153.36      164.56     19.86 o 
  15   5   4       78.91       71.11     15.66 o 
  17   5   4      154.41      161.20     19.14 o 
  19   5   4       23.68       38.78     15.89 o 
  21   5   4       49.35       28.46     29.08 o 
 -26   6   4      119.38      133.98     28.22 o 
 -24   6   4      425.31      383.48     49.84 o 
 -22   6   4       57.09       65.52     22.05 o 
 -20   6   4      348.38      392.89     33.00 o 
 -18   6   4        7.82       25.35     18.94 o 
 -16   6   4     1160.80     1146.30     39.36 o 
 -14   6   4      515.80      485.81     35.09 o 
 -12   6   4       11.17       -2.52     12.47 o 
 -10   6   4     1201.15     1240.01     36.97 o 
  -8   6   4      216.54      228.73     18.14 o 
  -6   6   4      529.26      570.68     19.18 o 
  -4   6   4      744.65      882.58     21.67 o 
  -2   6   4       89.87      166.14     11.00 o 
   0   6   4      244.37      317.31     14.30 o 
   2   6   4      354.57      320.37     31.39 o 
   4   6   4       65.58       71.84     11.69 o 
   6   6   4       23.67       36.60     11.56 o 
   8   6   4      329.04      345.01     20.65 o 
  10   6   4      319.09      365.41     22.06 o 
  12   6   4      239.16      312.95     21.65 o 
  14   6   4       14.07        7.09     12.96 o 
  16   6   4      130.83       86.90     17.05 o 
  18   6   4       73.25       68.76     23.72 o 
  20   6   4      124.08      125.75     22.01 o 
 -25   7   4      690.29      699.93     87.82 o 
 -23   7   4       50.55       60.37     22.20 o 
 -21   7   4       17.01        7.02     18.94 o 
 -19   7   4        7.12       22.94     17.98 o 
 -17   7   4       98.54      102.01     34.14 o 
 -15   7   4      155.83      152.92     18.89 o 
 -13   7   4      513.90      494.65     28.06 o 
 -11   7   4      772.18      745.48     49.15 o 
  -9   7   4      492.12      451.65     25.68 o 
  -7   7   4      580.10      573.84     33.14 o 
  -5   7   4      335.51      354.52     17.52 o 
  -3   7   4       74.61       88.04     11.46 o 
  -1   7   4      125.26      163.26     12.20 o 
   1   7   4        0.74      -10.84      8.07 o 
   3   7   4      111.18      105.37     12.82 o 
   5   7   4       14.64       -0.29     10.91 o 
   7   7   4       91.39       66.22     13.65 o 
   9   7   4      234.86      228.58     21.52 o 
  11   7   4       22.32       43.09     14.15 o 
  13   7   4      599.88      620.84     56.09 o 
  15   7   4      666.96      678.74     33.34 o 
  17   7   4       43.60       59.92     16.67 o 
  19   7   4       23.38       19.16     16.20 o 
 -24   8   4      159.47      244.93     33.88 o 
 -22   8   4      372.25      363.53     35.71 o 
 -20   8   4      164.57      187.26     27.26 o 
 -18   8   4      128.56      154.50     46.11 o 
 -16   8   4       28.12       28.14     16.97 o 
 -14   8   4       47.31       59.53     15.91 o 
 -12   8   4      732.59      724.74     33.07 o 
 -10   8   4      155.20      164.04     18.85 o 
  -8   8   4       11.42        7.34     13.10 o 
  -6   8   4      559.18      509.44     27.27 o 
  -4   8   4      731.72      762.15     30.27 o 
  -2   8   4      297.49      316.17     18.19 o 
   0   8   4      175.38      163.37     12.96 o 
   2   8   4       99.82      122.96     14.65 o 
   4   8   4     2222.37     2253.79     48.39 o 
   6   8   4      252.88      260.59     19.31 o 
   8   8   4      333.07      317.76     23.82 o 
  10   8   4      180.63      186.22     18.39 o 
  12   8   4      541.70      587.70     29.63 o 
  14   8   4      370.58      403.78     30.40 o 
  16   8   4       38.22       16.38     15.46 o 
  18   8   4       22.54       27.08     16.96 o 
 -23   9   4      184.19      173.81     29.39 o 
 -21   9   4      358.99      450.81     40.21 o 
 -19   9   4      158.29      140.12     25.97 o 
 -17   9   4        6.38        3.20     18.99 o 
 -15   9   4       55.49       87.52     18.52 o 
 -13   9   4      111.10      150.90     19.75 o 
 -11   9   4      272.88      214.61     20.83 o 
  -9   9   4      184.44      193.99     23.52 o 
  -7   9   4      446.69      473.76     38.83 o 
  -5   9   4      430.30      393.67     29.80 o 
  -3   9   4      464.34      470.58     24.93 o 
  -1   9   4      102.28      115.47     14.11 o 
   1   9   4      868.00      818.42     34.42 o 
   3   9   4      301.50      272.40     19.29 o 
   5   9   4      142.03      134.88     15.83 o 
   7   9   4      363.59      390.84     23.30 o 
   9   9   4       53.77       65.23     15.00 o 
  11   9   4      161.01      176.37     19.54 o 
  13   9   4        2.69       -2.69     15.74 o 
  15   9   4       36.19        6.76     16.52 o 
  17   9   4        2.45       16.02     16.99 o 
 -20  10   4        3.92      -18.33     21.11 o 
 -18  10   4      157.35      163.37     28.08 o 
 -16  10   4      164.49      192.10     27.30 o 
 -14  10   4       22.08      -11.02     17.51 o 
 -12  10   4       58.19       42.50     16.40 o 
 -10  10   4       88.15       81.28     17.28 o 
  -8  10   4       77.86       44.84     15.44 o 
  -6  10   4       23.76       29.92     16.47 o 
  -4  10   4       59.97       55.57     19.41 o 
  -2  10   4      443.49      477.66     24.29 o 
   0  10   4      894.94      756.38     42.24 o 
   2  10   4      144.72      162.09     19.16 o 
   4  10   4      552.05      561.79     30.99 o 
   6  10   4      152.81      143.12     17.14 o 
   8  10   4       62.88       83.35     16.65 o 
  10  10   4       59.62       68.52     15.80 o 
  12  10   4       44.97       66.37     20.83 o 
  14  10   4      146.93      184.84     22.17 o 
  16  10   4       59.35       60.64     18.86 o 
 -19  11   4        2.45        6.15     21.08 o 
 -17  11   4      253.17      270.39     33.14 o 
 -15  11   4       73.37       64.40     22.64 o 
 -13  11   4       25.78       26.92     21.90 o 
 -11  11   4       48.46       35.99     16.44 o 
  -9  11   4      169.36      190.22     24.82 o 
  -7  11   4      139.60      160.41     20.09 o 
  -5  11   4      180.48      210.13     29.57 o 
  -3  11   4      377.43      407.73     28.16 o 
  -1  11   4       84.79       72.03     20.88 o 
   1  11   4      952.48      853.08     36.28 o 
   3  11   4      436.03      422.24     28.42 o 
   5  11   4       86.31       95.45     18.09 o 
   7  11   4      170.11      167.56     18.87 o 
   9  11   4     1001.79      944.59     43.08 o 
  11  11   4      223.18      220.15     28.66 o 
  13  11   4      102.45      107.46     20.18 o 
 -16  12   4      278.62      336.47     60.21 o 
 -14  12   4       70.89       73.48     23.09 o 
 -12  12   4       31.55       61.76     21.44 o 
 -10  12   4       63.46       58.94     17.62 o 
  -8  12   4       79.09      127.24     20.15 o 
  -6  12   4       31.65       35.62     22.42 o 
  -4  12   4       44.12       17.35     17.90 o 
  -2  12   4       21.86       -3.99     17.45 o 
   0  12   4       64.23       82.12     21.93 o 
   2  12   4       30.10       19.61     16.20 o 
   4  12   4       20.49       29.50     16.19 o 
   6  12   4       35.42       34.19     16.66 o 
   8  12   4        5.24       -7.30     15.49 o 
  10  12   4      231.95      199.72     24.90 o 
  12  12   4      286.69      285.81     28.79 o 
 -13  13   4       40.06       25.15     35.53 o 
 -11  13   4      358.06      353.04     34.78 o 
  -9  13   4       19.27       20.27     17.49 o 
  -7  13   4      118.68      108.94     23.08 o 
  -5  13   4      113.21      142.85     34.42 o 
  -3  13   4      149.07      146.01     26.69 o 
  -1  13   4      192.80      195.15     28.51 o 
   1  13   4       26.77       22.35     20.73 o 
   3  13   4      322.84      308.80     33.00 o 
   5  13   4        3.88       20.97     17.80 o 
   7  13   4      241.47      209.09     25.69 o 
  -8  14   4      214.16      165.00     46.51 o 
  -6  14   4       86.99       69.89     24.79 o 
  -4  14   4       41.72       44.59     24.24 o 
  -2  14   4      245.78      332.05     35.43 o 
   0  14   4      162.68      200.84     29.77 o 
   2  14   4       57.56       61.17     23.14 o 
   4  14   4        1.13       17.84     21.50 o 
 -28   0   5      122.47      149.65     43.24 o 
 -26   0   5       88.23       31.90     31.68 o 
 -24   0   5       65.77       94.34     32.85 o 
 -22   0   5      105.94       99.06     24.15 o 
 -20   0   5      620.61      620.01     55.52 o 
 -18   0   5     3719.19     3563.19    105.56 o 
 -16   0   5       11.22       15.59     12.58 o 
 -14   0   5     1280.21     1217.64     43.51 o 
 -12   0   5     2567.19     2381.17     54.76 o 
 -10   0   5     1287.74     1224.16     57.53 o 
  -8   0   5      213.14      187.21     22.85 o 
  -6   0   5       37.86       19.74      8.39 o 
  -4   0   5     1178.01     1444.65     65.04 o 
  -2   0   5      363.98      472.02     19.52 o 
   0   0   5     4049.86     3842.82     79.66 o 
   2   0   5      302.40      395.36     21.24 o 
   4   0   5       48.70       74.59     14.45 o 
   6   0   5      224.91      266.97     20.24 o 
   8   0   5      523.14      604.68     37.38 o 
  10   0   5      395.86      470.12     33.82 o 
  12   0   5      212.11      188.83     27.82 o 
  14   0   5     1031.74      891.51     76.56 o 
  16   0   5      295.75      308.98     37.49 o 
  18   0   5       22.66        0.71     22.82 o 
  20   0   5      143.12      133.01     32.00 o 
  22   0   5      100.82      130.89     51.72 o 
 -27   1   5      276.11      301.93     36.51 o 
 -25   1   5       22.44       20.59     21.15 o 
 -23   1   5      325.89      323.89     29.67 o 
 -21   1   5       76.56       52.39     19.12 o 
 -19   1   5     1304.33     1346.66     49.31 o 
 -17   1   5      328.03      339.67     19.03 o 
 -15   1   5      510.92      532.71     21.67 o 
 -13   1   5      478.86      470.07     15.93 o 
 -11   1   5      199.33      207.24     12.70 o 
  -9   1   5      394.81      366.72     13.53 o 
  -7   1   5       75.33      102.48      7.80 o 
  -5   1   5      291.14      341.88     19.14 o 
  -3   1   5      267.37      279.10     15.79 o 
  -1   1   5      641.39      643.41     17.80 o 
   1   1   5     3012.66     3022.82     46.69 o 
   3   1   5      570.61      781.63     19.94 o 
   5   1   5      422.02      433.44     17.76 o 
   7   1   5       57.64       67.25      9.70 o 
   9   1   5      982.51      975.89     25.24 o 
  11   1   5      111.00      106.73     14.38 o 
  13   1   5      180.88      179.14     23.73 o 
  15   1   5      414.45      392.00     31.27 o 
  17   1   5       46.96       59.97     18.64 o 
  19   1   5       33.91       12.91     17.58 o 
  21   1   5        0.86      -13.18     18.21 o 
 -28   2   5      608.17      562.10     70.72 o 
 -26   2   5       66.19       64.71     21.01 o 
 -24   2   5       96.20      107.18     21.71 o 
 -22   2   5      302.20      284.38     52.60 o 
 -20   2   5      162.20      164.48     18.12 o 
 -18   2   5       65.29       59.87     14.11 o 
 -16   2   5      196.31      177.28     17.85 o 
 -14   2   5      102.14      119.49     11.97 o 
 -12   2   5      498.38      513.73     19.19 o 
 -10   2   5      202.40      203.65     12.68 o 
  -8   2   5     1452.48     1480.73     32.63 o 
  -6   2   5      603.66      516.22     14.00 o 
  -4   2   5       96.07      100.79      8.35 o 
  -2   2   5      469.02      443.97     14.32 o 
   0   2   5      712.03      730.82     18.04 o 
   2   2   5     1127.93     1186.76     24.41 o 
   4   2   5      332.98      408.00     16.09 o 
   6   2   5      452.72      490.67     17.93 o 
   8   2   5       22.51       27.10     10.92 o 
  10   2   5       19.68       42.95     12.29 o 
  12   2   5     1301.98     1352.66     36.60 o 
  14   2   5      657.04      600.47     33.17 o 
  16   2   5       46.93       47.54     16.59 o 
  18   2   5        3.88        5.84     16.04 o 
  20   2   5      222.78      200.18     32.31 o 
 -27   3   5      212.25      289.08     41.91 o 
 -25   3   5       19.50       19.93     18.35 o 
 -23   3   5       12.64       13.30     14.93 o 
 -21   3   5      142.62      163.75     18.75 o 
 -19   3   5      357.99      331.93     23.10 o 
 -17   3   5     1683.24     1559.88     42.45 o 
 -15   3   5      404.13      376.75     23.07 o 
 -13   3   5       68.22       70.43     13.30 o 
 -11   3   5      137.41      165.72     11.84 o 
  -9   3   5       81.10       81.36      8.92 o 
  -7   3   5      858.63      865.41     23.90 o 
  -5   3   5     1050.86     1171.79     22.39 o 
  -3   3   5      762.70      825.59     18.74 o 
  -1   3   5      947.96      958.15     20.88 o 
   1   3   5      249.85      273.77     12.82 o 
   3   3   5      217.79      204.43     11.79 o 
   5   3   5      391.58      450.14     17.06 o 
   7   3   5      845.54      867.83     28.26 o 
   9   3   5      751.49      671.52     27.12 o 
  11   3   5      108.03       88.34     14.54 o 
  13   3   5      990.82      940.25     34.23 o 
  15   3   5      722.87      692.72     31.59 o 
  17   3   5      431.37      418.22     30.43 o 
  19   3   5      233.03      289.47     27.99 o 
  21   3   5       76.99       58.85     21.27 o 
 -26   4   5      542.50      633.61     55.88 o 
 -24   4   5        1.88       -7.03     15.15 o 
 -22   4   5        1.84        6.62     14.39 o 
 -20   4   5      128.55      140.46     19.54 o 
 -18   4   5     1675.35     1760.49     60.55 o 
 -16   4   5     1415.27     1446.42     41.20 o 
 -14   4   5      581.95      523.07     38.32 o 
 -12   4   5      332.11      366.30     21.91 o 
 -10   4   5      229.09      186.33     20.80 o 
  -8   4   5      225.63      283.47     18.94 o 
  -6   4   5     1789.70     2045.12     61.89 o 
  -4   4   5     4603.54     4600.15     65.94 o 
  -2   4   5      916.32     1058.19     22.65 o 
   0   4   5      718.10      671.74     21.34 o 
   2   4   5       21.85       28.09      7.51 o 
   4   4   5      875.58      796.36     21.41 o 
   6   4   5      608.70      593.01     26.74 o 
   8   4   5      332.15      308.49     19.77 o 
  10   4   5       10.71        1.72     11.51 o 
  12   4   5      259.61      247.92     19.83 o 
  14   4   5       17.73       27.82     15.11 o 
  16   4   5      169.65      199.03     20.90 o 
  18   4   5       93.66      113.57     21.00 o 
  20   4   5      192.09      236.64     26.74 o 
 -25   5   5      114.49       98.87     24.57 o 
 -23   5   5      240.39      239.10     24.10 o 
 -21   5   5      151.57      148.87     19.83 o 
 -19   5   5       64.93       65.23     21.48 o 
 -17   5   5       56.33       51.32     17.35 o 
 -15   5   5     4073.14     4099.89     83.39 o 
 -13   5   5     1866.05     1878.26     47.79 o 
 -11   5   5       51.46       59.01     13.69 o 
  -9   5   5      114.43      120.31     15.43 o 
  -7   5   5      147.20      119.60     14.40 o 
  -5   5   5     3449.28     3419.67     51.92 o 
  -3   5   5     2243.32     2291.54     48.11 o 
  -1   5   5     1259.60     1219.92     25.94 o 
   1   5   5      366.05      399.07     18.04 o 
   3   5   5      384.05      386.70     18.87 o 
   5   5   5      776.56      796.91     26.53 o 
   7   5   5       79.30       90.91     14.17 o 
   9   5   5      389.60      368.22     21.97 o 
  11   5   5      182.48      174.09     17.88 o 
  13   5   5       22.87       15.52     13.29 o 
  15   5   5      185.22      206.45     20.82 o 
  17   5   5        7.16       16.96     14.92 o 
  19   5   5        2.98       34.96     26.91 o 
 -26   6   5      257.31      368.34     36.50 o 
 -24   6   5      101.07      137.19     46.67 o 
 -22   6   5       44.26       73.22     21.21 o 
 -20   6   5      105.20      126.68     19.27 o 
 -18   6   5       29.64        9.61     13.91 o 
 -16   6   5      523.91      565.51     30.17 o 
 -14   6   5      112.53      111.75     17.24 o 
 -12   6   5      641.63      515.30     27.88 o 
 -10   6   5      863.09      854.74     31.44 o 
  -8   6   5       89.91       66.47     13.66 o 
  -6   6   5      415.66      388.94     30.66 o 
  -4   6   5     2000.78     1982.32     40.04 o 
  -2   6   5      473.82      487.55     17.55 o 
   0   6   5     1165.39     1204.22     29.47 o 
   2   6   5      904.86      832.52     41.46 o 
   4   6   5      622.48      586.69     25.17 o 
   6   6   5       86.77       71.38     13.63 o 
   8   6   5      168.55      187.52     28.96 o 
  10   6   5        9.33       10.18     12.14 o 
  12   6   5       30.54       48.00     14.86 o 
  14   6   5      428.48      468.15     44.07 o 
  16   6   5      361.61      375.57     29.95 o 
  18   6   5      233.72      230.14     32.09 o 
 -25   7   5      117.65      105.86     26.53 o 
 -23   7   5       22.77       22.11     20.80 o 
 -21   7   5       94.18      112.16     30.87 o 
 -19   7   5       43.29       40.71     18.61 o 
 -17   7   5       35.97       23.52     14.73 o 
 -15   7   5       48.57       43.83     14.88 o 
 -13   7   5       37.13        2.44     12.39 o 
 -11   7   5       64.43       86.41     21.50 o 
  -9   7   5      158.72      180.15     24.58 o 
  -7   7   5       58.22       39.80     13.70 o 
  -5   7   5      173.76      175.88     17.82 o 
  -3   7   5      226.85      207.29     15.31 o 
  -1   7   5      735.95      874.03     30.23 o 
   1   7   5      719.10      694.43     37.72 o 
   3   7   5     1130.97     1118.24     35.72 o 
   5   7   5      527.80      521.04     27.91 o 
   7   7   5      644.50      606.93     30.74 o 
   9   7   5      411.12      379.98     28.86 o 
  11   7   5       63.29       70.11     15.53 o 
  13   7   5     1084.64     1078.45     51.71 o 
  15   7   5      560.03      548.68     39.44 o 
  17   7   5      183.21      166.56     21.55 o 
 -24   8   5      220.20      181.35     30.67 o 
 -22   8   5      214.71      228.64     31.45 o 
 -20   8   5       45.04       27.46     20.82 o 
 -18   8   5      147.75      145.51     20.74 o 
 -16   8   5      122.51      123.39     19.71 o 
 -14   8   5       88.12       87.41     17.38 o 
 -12   8   5       78.41       62.36     15.56 o 
 -10   8   5      259.22      247.66     21.14 o 
  -8   8   5      240.45      189.36     19.33 o 
  -6   8   5      540.49      561.16     39.57 o 
  -4   8   5      683.60      680.22     30.88 o 
  -2   8   5      663.64      671.78     59.67 o 
   0   8   5       38.68       64.43     14.27 o 
   2   8   5      441.50      447.61     26.44 o 
   4   8   5      265.49      241.18     19.00 o 
   6   8   5      207.09      205.78     19.60 o 
   8   8   5        0.63       -1.14     11.84 o 
  10   8   5      186.85      248.45     27.18 o 
  12   8   5      567.61      543.84     30.12 o 
  14   8   5       98.95      128.57     22.12 o 
  16   8   5       18.27       13.34     16.31 o 
 -21   9   5      358.15      404.62     38.94 o 
 -19   9   5      193.82      173.52     28.14 o 
 -17   9   5       64.48       49.46     17.77 o 
 -15   9   5       74.06      100.48     19.05 o 
 -13   9   5       10.26       34.55     15.71 o 
 -11   9   5       94.00       78.53     16.98 o 
  -9   9   5      125.55      106.03     16.85 o 
  -7   9   5      927.82      855.11     38.03 o 
  -5   9   5      322.57      287.31     22.62 o 
  -3   9   5      307.06      251.87     22.17 o 
  -1   9   5      112.99      129.20     17.36 o 
   1   9   5     1457.58     1208.78     58.09 o 
   3   9   5      318.07      342.97     24.18 o 
   5   9   5       10.43        0.66     11.77 o 
   7   9   5       91.52       84.09     15.75 o 
   9   9   5      223.44      252.40     21.70 o 
  11   9   5       12.29        0.69     14.64 o 
  13   9   5        8.94       24.39     17.72 o 
  15   9   5        1.75       20.70     17.50 o 
 -20  10   5       35.40        6.81     23.98 o 
 -18  10   5      965.86      952.73     61.48 o 
 -16  10   5      152.79      171.67     27.28 o 
 -14  10   5      245.59      274.87     26.38 o 
 -12  10   5      107.49      112.53     18.89 o 
 -10  10   5       92.71       79.44     17.93 o 
  -8  10   5       96.36       47.90     19.01 o 
  -6  10   5      304.50      324.06     33.80 o 
  -4  10   5      371.29      375.88     27.26 o 
  -2  10   5      503.26      476.59     35.25 o 
   0  10   5      650.43      672.57     41.31 o 
   2  10   5      102.15       91.90     17.75 o 
   4  10   5       14.62       17.48     14.23 o 
   6  10   5      430.72      462.95     26.70 o 
   8  10   5       28.90       27.83     14.90 o 
  10  10   5       41.76       41.01     16.00 o 
  12  10   5       59.02       69.89     21.58 o 
  14  10   5       77.22       56.93     24.28 o 
 -17  11   5       67.83       97.05     25.06 o 
 -15  11   5       80.57       91.10     23.63 o 
 -13  11   5      135.86      178.33     27.91 o 
 -11  11   5       58.25       22.84     24.27 o 
  -9  11   5       63.86      102.88     18.65 o 
  -7  11   5      153.93      169.92     29.19 o 
  -5  11   5       62.04       71.19     17.35 o 
  -3  11   5       11.55       11.94     28.86 o 
  -1  11   5        2.62        1.61     17.27 o 
   1  11   5       79.17       69.17     21.31 o 
   3  11   5      147.29      158.19     29.83 o 
   5  11   5       47.10       84.59     18.34 o 
   7  11   5       38.78       20.66     16.76 o 
   9  11   5      427.98      476.93     32.50 o 
  11  11   5      190.29      169.72     25.22 o 
 -16  12   5       72.64       87.18     27.68 o 
 -14  12   5      113.82       59.73     40.16 o 
 -12  12   5       95.89       95.48     27.47 o 
 -10  12   5       58.47       66.80     18.39 o 
  -8  12   5      108.53      134.91     29.12 o 
  -6  12   5       37.63       51.14     21.40 o 
  -4  12   5      146.08      188.06     27.88 o 
  -2  12   5      242.84      261.83     31.80 o 
   0  12   5      161.50      204.77     31.72 o 
   2  12   5        8.42      -11.11     16.97 o 
   4  12   5       31.11       46.09     20.93 o 
   6  12   5      169.32      126.91     22.85 o 
   8  12   5       48.58       16.17     18.16 o 
 -11  13   5      323.41      319.83     34.92 o 
  -9  13   5       38.32       44.69     26.41 o 
  -7  13   5        4.33       -1.11     20.23 o 
  -5  13   5        3.74      -12.34     18.46 o 
  -3  13   5       89.11      100.41     36.17 o 
  -1  13   5      261.57      281.49     32.98 o 
   1  13   5      180.54      221.80     30.97 o 
   3  13   5       22.20      -22.63     28.47 o 
   5  13   5       82.83      113.55     26.20 o 
  -4  14   5      177.91      183.59     31.68 o 
 -28   0   6       16.91       11.25     33.89 o 
 -26   0   6       40.28       25.89     30.75 o 
 -24   0   6       60.38       78.00     33.66 o 
 -22   0   6       31.45       46.70     28.33 o 
 -20   0   6        8.74       19.41     24.35 o 
 -18   0   6       11.34       13.08     24.57 o 
 -16   0   6     1319.71     1399.15     56.00 o 
 -14   0   6       61.60       72.47     13.51 o 
 -12   0   6      389.49      378.98     22.99 o 
 -10   0   6      136.13      176.15     15.04 o 
  -8   0   6      306.17      282.99     33.44 o 
  -6   0   6      226.56      235.37     16.47 o 
  -4   0   6     1270.12     1410.36     49.46 o 
  -2   0   6     2327.86     2313.64     54.74 o 
   0   0   6       10.44       13.86     11.14 o 
   2   0   6        0.39        6.07     11.14 o 
   4   0   6       39.40       43.89     17.67 o 
   6   0   6      265.58      273.25     33.52 o 
   8   0   6       58.05       29.52     14.42 o 
  10   0   6      380.72      388.36     36.03 o 
  12   0   6       97.99       94.75     24.81 o 
  14   0   6      377.86      353.91     39.01 o 
  16   0   6       16.09        8.05     22.44 o 
  18   0   6       41.25        6.08     24.16 o 
  20   0   6        0.04       19.87     27.96 o 
 -27   1   6       22.04       -3.48     22.26 o 
 -25   1   6      119.57       99.15     30.30 o 
 -23   1   6        5.55       20.91     19.28 o 
 -21   1   6      764.05      765.54     48.35 o 
 -19   1   6      270.09      227.66     23.77 o 
 -17   1   6      176.16      169.98     20.19 o 
 -15   1   6      844.81      852.27     29.08 o 
 -13   1   6      157.55      152.51     13.06 o 
 -11   1   6      267.98      270.44     12.37 o 
  -9   1   6      321.89      282.17     13.01 o 
  -7   1   6      704.34      645.35     16.69 o 
  -5   1   6     1227.37     1180.62     50.29 o 
  -3   1   6      150.80      158.94     10.50 o 
  -1   1   6      489.22      495.09     16.67 o 
   1   1   6     2196.46     2360.74     40.70 o 
   3   1   6      389.24      509.29     19.15 o 
   5   1   6      701.05      706.41     22.17 o 
   7   1   6      156.91      151.26     12.94 o 
   9   1   6       67.52       56.84     12.43 o 
  11   1   6      119.37      109.53     15.05 o 
  13   1   6       58.71       63.63     16.15 o 
  15   1   6      177.42      144.97     21.26 o 
  17   1   6      202.11      212.53     25.49 o 
  19   1   6      142.45      117.24     23.68 o 
 -26   2   6       32.74       30.29     33.71 o 
 -24   2   6       97.96      101.58     22.19 o 
 -22   2   6      109.21       98.09     28.28 o 
 -20   2   6      140.78      128.84     20.38 o 
 -18   2   6       83.35       85.47     14.86 o 
 -16   2   6      113.78      150.47     16.77 o 
 -14   2   6      943.20      895.71     30.01 o 
 -12   2   6      989.98      889.78     25.10 o 
 -10   2   6      492.70      474.08     21.50 o 
  -8   2   6      122.79      115.94      9.79 o 
  -6   2   6       65.17       48.50      7.75 o 
  -4   2   6      136.45      105.48      9.43 o 
  -2   2   6      130.29      150.51     11.71 o 
   0   2   6      204.44      264.06     13.62 o 
   2   2   6      797.59      782.32     21.40 o 
   4   2   6      902.58      957.75     24.51 o 
   6   2   6       57.43       74.45     10.89 o 
   8   2   6       90.80       69.70     13.40 o 
  10   2   6     1567.86     1641.30     50.17 o 
  12   2   6      594.43      663.54     29.82 o 
  14   2   6      671.09      641.97     35.05 o 
  16   2   6       89.43       92.18     19.58 o 
  18   2   6      239.44      283.05     42.22 o 
  20   2   6       19.31        0.20     19.53 o 
 -27   3   6       50.04       39.80     33.32 o 
 -25   3   6      139.32      148.07     24.92 o 
 -23   3   6      195.58      244.17     37.79 o 
 -21   3   6      198.50      203.40     25.28 o 
 -19   3   6       47.03       42.07     14.38 o 
 -17   3   6      138.93      130.32     17.10 o 
 -15   3   6      155.54      171.75     17.97 o 
 -13   3   6      141.46      141.26     16.20 o 
 -11   3   6      352.83      347.60     21.18 o 
  -9   3   6      165.01      157.44     13.24 o 
  -7   3   6      571.52      587.99     16.37 o 
  -5   3   6       87.33      136.43      9.97 o 
  -3   3   6      589.53      566.81     17.39 o 
  -1   3   6     1844.95     1848.87     37.36 o 
   1   3   6      593.25      564.61     19.15 o 
   3   3   6      210.15      171.75     12.53 o 
   5   3   6       33.03       20.97     11.28 o 
   7   3   6      784.77      731.99     28.59 o 
   9   3   6      795.42      822.46     41.78 o 
  11   3   6      104.12       93.19     15.09 o 
  13   3   6      223.03      210.20     19.92 o 
  15   3   6      149.34      131.03     21.18 o 
  17   3   6      318.19      343.76     29.61 o 
  19   3   6        6.59       21.68     18.51 o 
 -26   4   6       83.57       86.88     30.28 o 
 -24   4   6      102.35       85.28     22.19 o 
 -22   4   6      146.66      168.03     20.73 o 
 -20   4   6      116.41      105.95     17.89 o 
 -18   4   6       42.44       26.31     13.36 o 
 -16   4   6     1163.48     1144.79     61.87 o 
 -14   4   6     2560.66     2433.30     56.32 o 
 -12   4   6        8.89        1.30     11.61 o 
 -10   4   6       46.95       31.77     14.03 o 
  -8   4   6      208.49      224.54     19.75 o 
  -6   4   6      978.77      958.03     21.26 o 
  -4   4   6      576.73      541.77     17.24 o 
  -2   4   6     1710.32     1648.39     35.01 o 
   0   4   6      318.16      354.15     23.85 o 
   2   4   6      272.02      305.96     19.28 o 
   4   4   6      275.81      296.86     18.77 o 
   6   4   6      215.55      198.61     19.96 o 
   8   4   6       78.10      102.33     16.93 o 
  10   4   6       26.16       17.24     19.12 o 
  12   4   6      180.51      167.80     20.51 o 
  14   4   6       51.41       62.86     15.96 o 
  16   4   6        4.30       -2.36     16.04 o 
  18   4   6       18.42       33.42     19.72 o 
 -25   5   6      111.06       76.95     68.34 o 
 -23   5   6       58.78       55.79     17.56 o 
 -21   5   6       68.21       67.73     16.96 o 
 -19   5   6       14.34       10.19     14.18 o 
 -17   5   6        9.98       14.70     13.36 o 
 -15   5   6      180.87      155.44     18.25 o 
 -13   5   6      330.51      338.97     23.51 o 
 -11   5   6      294.40      275.38     21.02 o 
  -9   5   6      964.72      949.17     37.95 o 
  -7   5   6      362.34      387.01     23.27 o 
  -5   5   6      186.77      182.25     17.04 o 
  -3   5   6     4293.03     4238.68     64.26 o 
  -1   5   6      220.94      278.00     14.81 o 
   1   5   6      181.67      212.69     15.45 o 
   3   5   6      375.44      357.24     20.61 o 
   5   5   6       57.20       71.65     13.13 o 
   7   5   6      239.95      224.57     18.94 o 
   9   5   6      182.21      174.63     21.02 o 
  11   5   6      117.75      106.38     16.42 o 
  13   5   6       47.75       53.40     15.60 o 
  15   5   6      119.82      121.66     21.94 o 
  17   5   6      318.89      341.31     38.24 o 
 -24   6   6      212.15      235.18     51.32 o 
 -22   6   6      139.66      144.43     21.36 o 
 -20   6   6      168.05      190.76     27.13 o 
 -18   6   6       75.83      127.50     19.17 o 
 -16   6   6      491.42      442.71     27.67 o 
 -14   6   6      599.17      717.24     33.79 o 
 -12   6   6       21.81       41.35     14.10 o 
 -10   6   6      118.92      176.42     18.72 o 
  -8   6   6      375.09      316.29     24.56 o 
  -6   6   6      322.58      384.70     23.59 o 
  -4   6   6     1142.98     1123.12     41.47 o 
  -2   6   6     1443.58     1576.50     33.50 o 
   0   6   6      826.82      907.06     24.45 o 
   2   6   6       48.82       54.21     12.01 o 
   4   6   6        1.10       11.29     11.12 o 
   6   6   6      543.18      520.16     25.88 o 
   8   6   6      125.06      132.05     16.49 o 
  10   6   6       50.12       62.36     15.28 o 
  12   6   6       23.72       17.26     14.67 o 
  14   6   6       25.79       49.48     16.18 o 
  16   6   6      106.80      117.60     20.35 o 
 -23   7   6       87.66       79.59     25.65 o 
 -21   7   6       68.61       21.72     17.27 o 
 -19   7   6       82.65      110.45     19.68 o 
 -17   7   6       66.77       59.75     16.28 o 
 -15   7   6       73.44       88.24     20.77 o 
 -13   7   6      158.02      172.72     20.48 o 
 -11   7   6       81.02       51.28     14.92 o 
  -9   7   6      120.33      109.00     19.09 o 
  -7   7   6      271.63      252.90     20.98 o 
  -5   7   6       52.25       57.10     18.33 o 
  -3   7   6      150.92      126.93     16.23 o 
  -1   7   6      393.25      459.62     21.83 o 
   1   7   6       81.69       58.18     12.59 o 
   3   7   6      209.72      264.06     21.60 o 
   5   7   6       46.92       41.13     12.66 o 
   7   7   6      609.02      584.97     55.41 o 
   9   7   6      404.75      360.79     24.39 o 
  11   7   6      254.67      303.10     23.36 o 
  13   7   6      106.58      109.35     18.83 o 
  15   7   6      776.82      755.52     41.58 o 
 -22   8   6      623.74      685.36     47.70 o 
 -20   8   6       46.46       37.91     18.16 o 
 -18   8   6        8.65        3.58     15.21 o 
 -16   8   6        4.68        4.37     17.53 o 
 -14   8   6       61.15       78.98     17.41 o 
 -12   8   6       23.51       47.30     15.31 o 
 -10   8   6       36.96       34.34     14.73 o 
  -8   8   6       39.97       43.71     15.52 o 
  -6   8   6      311.86      237.57     22.38 o 
  -4   8   6      833.91      819.61     33.88 o 
  -2   8   6      117.90      128.04     23.91 o 
   0   8   6       44.43       46.82     13.95 o 
   2   8   6      759.44      586.00     83.40 o 
   4   8   6      984.53      974.73     50.07 o 
   6   8   6      162.27      205.35     19.48 o 
   8   8   6      183.17      155.82     18.74 o 
  10   8   6      255.37      294.33     23.36 o 
  12   8   6      254.35      259.57     23.58 o 
  14   8   6      174.83      153.34     23.97 o 
 -21   9   6      855.90      936.01     55.67 o 
 -19   9   6      251.85      252.76     32.06 o 
 -17   9   6      338.62      327.19     28.11 o 
 -15   9   6      188.75      219.25     24.72 o 
 -13   9   6       15.16       17.37     15.62 o 
 -11   9   6       52.41       13.88     18.36 o 
  -9   9   6       91.08      153.36     26.96 o 
  -7   9   6       96.76      105.47     17.82 o 
  -5   9   6      260.15      296.61     23.98 o 
  -3   9   6      200.62      194.07     43.18 o 
  -1   9   6      309.83      314.50     30.07 o 
   1   9   6      693.46      646.66     40.62 o 
   3   9   6       39.37       53.77     15.83 o 
   5   9   6       77.38       41.25     15.95 o 
   7   9   6      299.27      309.28     23.55 o 
   9   9   6       60.60       55.56     16.01 o 
  11   9   6       31.37       46.83     16.72 o 
  13   9   6       82.02      108.48     20.65 o 
 -20  10   6       18.99       59.37     28.02 o 
 -18  10   6       17.76        6.82     21.26 o 
 -16  10   6      281.64      294.58     27.29 o 
 -14  10   6      116.78      119.41     20.71 o 
 -12  10   6       96.48       84.13     19.26 o 
 -10  10   6      260.57      251.00     27.99 o 
  -8  10   6      127.04      112.13     19.18 o 
  -6  10   6      242.97      264.01     24.03 o 
  -4  10   6      110.46      111.09     23.05 o 
  -2  10   6      356.85      340.02     31.90 o 
   0  10   6       73.27      101.76     23.22 o 
   2  10   6      144.13      145.20     24.72 o 
   4  10   6      246.32      241.49     24.07 o 
   6  10   6      115.63       92.39     19.71 o 
   8  10   6       80.44       66.35     19.31 o 
  10  10   6       28.19        1.47     15.93 o 
  12  10   6       19.75       12.22     17.28 o 
 -17  11   6      232.18      291.05     38.70 o 
 -15  11   6      142.78       94.02     26.56 o 
 -13  11   6       24.14       32.36     17.01 o 
 -11  11   6       18.31       28.61     16.91 o 
  -9  11   6      121.56       99.22     21.75 o 
  -7  11   6       50.98       58.12     17.78 o 
  -5  11   6      227.01      246.34     29.80 o 
  -3  11   6       11.94        2.75     18.46 o 
  -1  11   6      140.40      181.00     26.55 o 
   1  11   6       62.52       57.16     21.02 o 
   3  11   6       52.55       37.35     19.91 o 
   5  11   6      113.79      134.57     26.24 o 
   7  11   6      119.02      135.84     22.35 o 
   9  11   6      103.89      104.57     22.03 o 
 -14  12   6       41.39       24.33     21.56 o 
 -12  12   6      128.40      133.38     23.13 o 
 -10  12   6      117.27      143.91     51.56 o 
  -8  12   6      133.00      138.54     26.52 o 
  -6  12   6       17.72       18.16     23.86 o 
  -4  12   6       33.73       41.56     27.49 o 
  -2  12   6       58.62      101.93     24.97 o 
   0  12   6       99.40      123.00     25.78 o 
   2  12   6       99.21       95.83     24.29 o 
   4  12   6       19.57       27.75     21.88 o 
   6  12   6       17.75       67.17     23.80 o 
  -9  13   6       98.00       95.76     26.31 o 
  -7  13   6        5.62       22.88     22.55 o 
  -5  13   6      131.85      125.82     28.50 o 
  -3  13   6       37.65       40.42     23.96 o 
  -1  13   6      210.02      229.34     48.04 o 
   1  13   6      316.57      284.81     40.85 o 
 -26   0   7        9.88       29.91     32.70 o 
 -24   0   7       76.18       70.92     33.68 o 
 -22   0   7      196.12      201.69     42.83 o 
 -20   0   7     1502.91     1334.64     84.38 o 
 -18   0   7     3035.99     2960.29    134.72 o 
 -16   0   7      297.76      243.41     27.99 o 
 -14   0   7      519.61      447.94     49.96 o 
 -12   0   7     2476.52     2290.16     74.57 o 
 -10   0   7      689.88      640.96     25.63 o 
  -8   0   7      378.08      376.58     25.77 o 
  -6   0   7      423.94      400.15     23.04 o 
  -4   0   7       89.80      124.78     20.74 o 
  -2   0   7      359.39      384.67     23.75 o 
   0   0   7      586.09      677.33     31.67 o 
   2   0   7        2.19       24.48     15.05 o 
   4   0   7      736.94      727.29     34.21 o 
   6   0   7      168.36      160.79     19.26 o 
   8   0   7      144.32       94.26     24.14 o 
  10   0   7      173.72      140.14     27.11 o 
  12   0   7      275.91      275.47     37.66 o 
  14   0   7      233.65      227.87     34.91 o 
  16   0   7        7.17        2.59     21.34 o 
  18   0   7       73.87       82.92     27.53 o 
 -27   1   7       93.64      167.73     69.64 o 
 -25   1   7       47.01       30.71     21.51 o 
 -23   1   7      183.94      151.67     27.66 o 
 -21   1   7      124.20      139.15     44.29 o 
 -19   1   7       75.04       64.53     17.76 o 
 -17   1   7      227.55      273.43     30.58 o 
 -15   1   7      228.24      210.80     22.23 o 
 -13   1   7      568.57      512.40     24.30 o 
 -11   1   7      106.35       82.98     11.66 o 
  -9   1   7      142.24      132.01     10.49 o 
  -7   1   7       89.11       89.48      9.66 o 
  -5   1   7        8.11       -1.02      6.58 o 
  -3   1   7       55.86       62.50      9.79 o 
  -1   1   7      122.54      128.21     14.37 o 
   1   1   7      810.18      871.66     24.15 o 
   3   1   7      498.75      477.27     25.26 o 
   5   1   7      341.05      390.73     19.10 o 
   7   1   7       88.17       71.26     16.72 o 
   9   1   7       62.56       47.77     13.14 o 
  11   1   7      130.81      127.14     19.49 o 
  13   1   7       24.01        5.79     15.48 o 
  15   1   7      187.79      134.93     21.94 o 
  17   1   7      108.34      121.87     22.52 o 
 -26   2   7      137.78      150.40     51.86 o 
 -24   2   7       19.96        2.98     24.67 o 
 -22   2   7       93.62       99.84     27.27 o 
 -20   2   7       94.11       99.87     20.89 o 
 -18   2   7      106.31      128.79     20.32 o 
 -16   2   7      436.35      480.21     25.81 o 
 -14   2   7       53.26       45.91     16.13 o 
 -12   2   7       57.28       64.00     16.46 o 
 -10   2   7      362.05      351.33     27.45 o 
  -8   2   7       15.32       33.14      9.99 o 
  -6   2   7      624.28      631.21     18.95 o 
  -4   2   7      214.25      212.14     13.17 o 
  -2   2   7       99.57       96.19     10.76 o 
   0   2   7      110.47      104.88     11.44 o 
   2   2   7        5.92        8.66      9.39 o 
   4   2   7       47.79       54.75     10.85 o 
   6   2   7       70.92       86.75     13.76 o 
   8   2   7      143.36      160.04     16.67 o 
  10   2   7      128.41      119.61     16.41 o 
  12   2   7      324.13      330.04     26.72 o 
  14   2   7      227.24      237.67     24.99 o 
  16   2   7       21.94       32.34     18.57 o 
  18   2   7       28.28       28.53     19.79 o 
 -25   3   7      130.70      150.83     32.32 o 
 -23   3   7      308.88      302.70     30.68 o 
 -21   3   7      164.15      128.50     23.08 o 
 -19   3   7       99.48       96.81     20.27 o 
 -17   3   7     1575.63     1463.18     42.86 o 
 -15   3   7      473.36      426.58     32.58 o 
 -13   3   7       44.89       52.29     16.51 o 
 -11   3   7      603.40      502.70     28.65 o 
  -9   3   7      137.59      136.44     16.27 o 
  -7   3   7      539.82      550.89     21.79 o 
  -5   3   7      469.39      460.49     18.92 o 
  -3   3   7      925.33      949.02     26.66 o 
  -1   3   7     1115.80     1241.69     32.91 o 
   1   3   7      492.27      486.98     19.96 o 
   3   3   7       26.23       55.83     10.96 o 
   5   3   7        2.95        8.78     10.95 o 
   7   3   7      272.22      285.36     20.02 o 
   9   3   7     1529.73     1406.69     39.40 o 
  11   3   7       37.38       14.41     13.29 o 
  13   3   7      136.49      142.64     21.14 o 
  15   3   7      153.14      137.15     22.58 o 
  17   3   7      130.81      124.94     23.61 o 
 -26   4   7      183.41      171.02     27.88 o 
 -24   4   7       67.05       46.80     20.12 o 
 -22   4   7       28.55       42.25     25.10 o 
 -20   4   7       86.03      131.90     46.06 o 
 -18   4   7      213.62      261.88     23.06 o 
 -16   4   7      510.04      555.95     29.70 o 
 -14   4   7      417.20      416.94     25.57 o 
 -12   4   7      968.02      886.30     31.89 o 
 -10   4   7      358.94      353.05     23.00 o 
  -8   4   7      451.57      505.09     26.52 o 
  -6   4   7      181.78      249.76     19.68 o 
  -4   4   7     3407.89     3308.64     56.40 o 
  -2   4   7      707.49      733.29     22.74 o 
   0   4   7      547.64      505.76     21.91 o 
   2   4   7      216.89      222.77     17.17 o 
   4   4   7      183.44      186.94     16.77 o 
   6   4   7     1040.89      988.26     31.76 o 
   8   4   7       25.56        7.73     12.87 o 
  10   4   7       60.57       64.42     14.97 o 
  12   4   7       20.88       23.52     14.65 o 
  14   4   7       41.17       24.20     17.84 o 
  16   4   7       73.87       22.24     19.35 o 
 -25   5   7      194.60      222.11     30.27 o 
 -23   5   7      139.66      129.34     24.83 o 
 -21   5   7       67.25       56.06     17.59 o 
 -19   5   7       16.93       -8.70     14.69 o 
 -17   5   7       78.23       68.97     16.88 o 
 -15   5   7     2366.34     2241.14     56.48 o 
 -13   5   7     2403.65     2289.05     66.72 o 
 -11   5   7       37.91       47.33     15.37 o 
  -9   5   7      641.27      598.20     29.62 o 
  -7   5   7      360.29      308.24     21.95 o 
  -5   5   7     2336.10     2278.80     54.29 o 
  -3   5   7      660.96      683.11     30.05 o 
  -1   5   7      995.62     1038.66     26.82 o 
   1   5   7      361.15      283.11     41.97 o 
   3   5   7       28.27       39.01     11.96 o 
   5   5   7      367.87      368.29     22.32 o 
   7   5   7       29.14       20.88     13.09 o 
   9   5   7      199.38      213.31     22.63 o 
  11   5   7       13.84       12.31     14.21 o 
  13   5   7        6.25       -1.50     14.75 o 
  15   5   7       31.70       81.82     21.21 o 
 -24   6   7       25.95       16.78     20.25 o 
 -22   6   7       73.53       70.30     34.63 o 
 -20   6   7       57.80       51.61     23.32 o 
 -18   6   7      142.31      147.08     20.59 o 
 -16   6   7      275.98      252.20     23.31 o 
 -14   6   7        7.20        8.67     13.55 o 
 -12   6   7      539.30      401.35     60.86 o 
 -10   6   7        1.85       13.57     12.58 o 
  -8   6   7       68.81       70.00     14.84 o 
  -6   6   7      366.51      327.35     22.92 o 
  -4   6   7     1552.37     1565.48     43.92 o 
  -2   6   7       39.75       48.99     13.72 o 
   0   6   7     2106.77     2118.76     46.13 o 
   2   6   7      383.81      371.59     24.56 o 
   4   6   7      179.93      183.03     17.83 o 
   6   6   7      329.70      321.18     22.47 o 
   8   6   7      169.06      158.84     18.31 o 
  10   6   7        1.97       12.48     14.13 o 
  12   6   7       42.31       26.71     15.56 o 
  14   6   7      392.45      378.25     27.75 o 
 -23   7   7       79.85       89.31     21.65 o 
 -21   7   7       20.33      -14.93     18.52 o 
 -19   7   7      166.89      206.96     23.72 o 
 -17   7   7      106.38      127.20     20.21 o 
 -15   7   7       85.57       98.10     18.22 o 
 -13   7   7      110.41      105.89     18.06 o 
 -11   7   7      394.32      419.67     44.27 o 
  -9   7   7       33.56       41.50     13.94 o 
  -7   7   7        9.38        7.27     12.98 o 
  -5   7   7      127.57      114.51     22.03 o 
  -3   7   7      483.10      412.68     25.73 o 
  -1   7   7      575.39      637.47     38.81 o 
   1   7   7      153.80      188.03     19.60 o 
   3   7   7      367.42      362.22     42.74 o 
   5   7   7      747.45      724.43     45.35 o 
   7   7   7      154.13      152.93     26.04 o 
   9   7   7      355.86      369.39     25.38 o 
  11   7   7       25.62       22.04     16.02 o 
  13   7   7      238.84      229.73     23.92 o 
 -22   8   7       20.13       40.33     23.24 o 
 -20   8   7       55.80       79.92     20.01 o 
 -18   8   7       29.10       50.19     20.77 o 
 -16   8   7       61.71       49.92     17.84 o 
 -14   8   7       71.85       69.75     17.93 o 
 -12   8   7      289.82      289.87     28.97 o 
 -10   8   7      200.80      183.99     23.64 o 
  -8   8   7        8.03       16.69     13.65 o 
  -6   8   7      247.23      266.17     22.96 o 
  -4   8   7      161.72      171.97     24.44 o 
  -2   8   7      297.22      278.62     29.22 o 
   0   8   7       90.97       62.93     19.58 o 
   2   8   7      433.84      417.08     34.05 o 
   4   8   7      324.33      345.82     26.71 o 
   6   8   7       65.33       38.01     14.57 o 
   8   8   7        8.84       -8.66     13.49 o 
  10   8   7      599.16      536.57     31.26 o 
  12   8   7      190.38      230.65     26.64 o 
 -19   9   7      136.47      156.08     23.92 o 
 -17   9   7       42.81       58.23     21.95 o 
 -15   9   7       67.97      121.85     20.55 o 
 -13   9   7       12.39       11.63     18.52 o 
 -11   9   7       72.38       87.09     27.94 o 
  -9   9   7      115.43       86.41     25.92 o 
  -7   9   7       88.63       80.05     19.70 o 
  -5   9   7       65.47       50.01     19.05 o 
  -3   9   7       34.46       20.74     17.25 o 
  -1   9   7        0.68       13.68     16.68 o 
   1   9   7      233.90      265.30     30.80 o 
   3   9   7       44.82       49.95     21.08 o 
   5   9   7       78.00       77.98     18.80 o 
   7   9   7      319.51      370.32     31.06 o 
   9   9   7      336.72      399.51     31.31 o 
  11   9   7       22.36       16.17     16.78 o 
 -18  10   7     1029.33     1126.42     91.47 o 
 -16  10   7       67.58       87.18     20.86 o 
 -14  10   7       15.24       24.64     17.28 o 
 -12  10   7       46.53       70.82     25.19 o 
 -10  10   7       83.16       77.61     18.02 o 
  -8  10   7       51.40       21.59     15.95 o 
  -6  10   7      127.13      162.09     26.25 o 
  -4  10   7      150.87      124.19     35.42 o 
  -2  10   7        0.02       -6.01     16.78 o 
   0  10   7      151.41      166.34     27.18 o 
   2  10   7       56.63       67.05     22.47 o 
   4  10   7      119.00      139.01     26.16 o 
   6  10   7       78.48      105.28     24.79 o 
   8  10   7       58.53       31.36     19.37 o 
 -15  11   7       45.84       17.78     21.35 o 
 -13  11   7       10.77       17.87     23.14 o 
 -11  11   7      143.78      150.09     28.48 o 
  -9  11   7       63.17       59.11     18.77 o 
  -7  11   7      342.07      403.53     37.66 o 
  -5  11   7       57.38       67.87     25.48 o 
  -3  11   7       49.33       79.55     21.68 o 
  -1  11   7       50.80       47.97     21.38 o 
   1  11   7      153.55      157.34     26.77 o 
   3  11   7       46.90       50.14     23.90 o 
   5  11   7       51.09       39.13     23.57 o 
 -10  12   7      124.61      182.28     30.22 o 
  -8  12   7        8.16       28.44     20.85 o 
  -6  12   7       17.09       -8.17     19.32 o 
  -4  12   7       28.06       66.52     23.97 o 
  -2  12   7      246.23      241.35     33.23 o 
   0  12   7      125.98      103.50     35.02 o 
   2  12   7       96.88      140.23     71.03 o 
 -26   0   8        8.06       22.08     30.85 o 
 -24   0   8        1.59      -25.49     24.85 o 
 -22   0   8       48.43       27.33     29.05 o 
 -20   0   8      161.85      180.82     40.76 o 
 -18   0   8       33.39       76.59     30.28 o 
 -16   0   8      905.46      864.02     66.16 o 
 -14   0   8       73.21       62.60     30.58 o 
 -12   0   8      206.10      206.98     27.41 o 
 -10   0   8        9.88        1.96     21.48 o 
  -8   0   8     1803.21     1689.81     71.06 o 
  -6   0   8      227.27      188.13     19.12 o 
  -4   0   8      816.97      890.55     45.43 o 
  -2   0   8       56.87       62.55     25.39 o 
   0   0   8     2035.77     1928.92     55.35 o 
   2   0   8       31.48       14.49     14.76 o 
   4   0   8      365.71      379.45     27.75 o 
   6   0   8       28.25       40.20     20.95 o 
   8   0   8        2.09       14.27     20.94 o 
  10   0   8       89.90      114.68     28.43 o 
  12   0   8       45.54        7.80     22.89 o 
  14   0   8      202.35      231.66     53.70 o 
 -25   1   8       11.59      -13.81     18.95 o 
 -23   1   8       39.68       39.48     38.91 o 
 -21   1   8      248.79      219.58     31.64 o 
 -19   1   8     1004.37      970.86     51.69 o 
 -17   1   8      447.24      445.36     38.56 o 
 -15   1   8      704.47      644.81     45.02 o 
 -13   1   8      171.95      183.49     22.11 o 
 -11   1   8      307.04      274.44     17.34 o 
  -9   1   8      781.57      707.61     31.40 o 
  -7   1   8      176.70      174.14     13.07 o 
  -5   1   8     1412.73     1284.54     29.01 o 
  -3   1   8      163.04      123.55     14.48 o 
  -1   1   8      545.21      587.30     22.65 o 
   1   1   8       54.98       62.47     11.38 o 
   3   1   8       13.58       14.00     10.00 o 
   5   1   8       32.71       15.55     11.74 o 
   7   1   8        9.71        9.31     12.47 o 
   9   1   8        5.76      -12.85     13.10 o 
  11   1   8       19.09       35.36     16.70 o 
  13   1   8       24.35       49.27     17.62 o 
  15   1   8       44.83       25.17     18.93 o 
 -26   2   8       89.49       82.94     33.02 o 
 -24   2   8      111.02      150.25     30.28 o 
 -22   2   8        1.79       18.20     28.04 o 
 -20   2   8       19.44        3.95     28.69 o 
 -18   2   8      105.30      112.94     34.47 o 
 -16   2   8       92.61       93.69     24.72 o 
 -14   2   8      765.46      785.48     41.03 o 
 -12   2   8      427.45      399.64     23.37 o 
 -10   2   8      272.96      272.81     20.19 o 
  -8   2   8      393.14      351.07     19.45 o 
  -6   2   8       70.74       53.66     12.00 o 
  -4   2   8      445.35      370.31     22.00 o 
  -2   2   8      115.89      180.44     13.96 o 
   0   2   8      561.89      619.91     22.84 o 
   2   2   8      552.46      627.84     26.67 o 
   4   2   8      191.88      238.42     28.06 o 
   6   2   8       35.03       28.06     12.93 o 
   8   2   8       97.08       84.45     15.56 o 
  10   2   8      881.52      836.92     40.42 o 
  12   2   8      909.87      759.32     40.26 o 
  14   2   8       82.57       85.69     20.85 o 
 -25   3   8        6.52       30.66     24.61 o 
 -23   3   8       19.69        0.20     20.22 o 
 -21   3   8      389.63      464.00     64.80 o 
 -19   3   8       40.75       67.08     20.17 o 
 -17   3   8      147.80      178.64     23.37 o 
 -15   3   8       20.80       23.95     13.83 o 
 -13   3   8      350.78      350.01     29.40 o 
 -11   3   8      551.61      585.88     28.74 o 
  -9   3   8      235.26      200.86     18.85 o 
  -7   3   8       88.79       64.54     14.12 o 
  -5   3   8       31.49       22.89     11.01 o 
  -3   3   8     1396.23     1287.38     35.12 o 
  -1   3   8     1014.97      879.05     24.86 o 
   1   3   8      258.85      295.17     24.73 o 
   3   3   8      116.88      130.60     15.44 o 
   5   3   8       94.32       85.84     14.71 o 
   7   3   8      123.83      115.13     16.63 o 
   9   3   8      252.73      231.49     20.93 o 
  11   3   8       10.41        4.96     15.14 o 
  13   3   8      382.40      357.16     30.39 o 
  15   3   8      337.17      409.21     33.03 o 
 -24   4   8       26.10       45.46     20.87 o 
 -22   4   8      164.11      227.17     28.04 o 
 -20   4   8      355.70      331.20     31.47 o 
 -18   4   8       17.30       15.46     26.37 o 
 -16   4   8      513.77      565.13     41.80 o 
 -14   4   8      738.24      679.78     36.97 o 
 -12   4   8       39.84       32.23     13.07 o 
 -10   4   8       65.22       90.08     15.47 o 
  -8   4   8      231.23      222.05     19.67 o 
  -6   4   8       17.04       11.31     11.81 o 
  -4   4   8      619.64      618.82     30.19 o 
  -2   4   8      818.08      829.53     29.96 o 
   0   4   8      274.59      271.06     20.64 o 
   2   4   8      542.80      598.49     27.24 o 
   4   4   8       51.26       54.74     13.95 o 
   6   4   8       37.29       23.64     20.29 o 
   8   4   8      164.43      171.17     19.29 o 
  10   4   8        1.06       19.81     14.04 o 
  12   4   8       35.22        2.22     17.89 o 
  14   4   8       16.73       11.33     18.91 o 
 -23   5   8       70.29       70.25     22.71 o 
 -21   5   8       41.38       28.89     24.71 o 
 -19   5   8       90.33      101.81     22.54 o 
 -17   5   8       89.37       86.48     21.35 o 
 -15   5   8       32.18       35.20     16.95 o 
 -13   5   8      129.32      132.92     17.80 o 
 -11   5   8      580.12      586.76     42.33 o 
  -9   5   8      346.54      387.67     34.19 o 
  -7   5   8      256.96      249.69     21.65 o 
  -5   5   8       23.54       15.83     12.45 o 
  -3   5   8      826.28      775.75     33.16 o 
  -1   5   8      208.58      195.41     28.08 o 
   1   5   8       81.88       18.62     19.06 o 
   3   5   8       64.38       55.55     14.62 o 
   5   5   8       39.55       51.84     14.39 o 
   7   5   8       57.18       57.71     15.64 o 
   9   5   8       15.40       15.64     14.16 o 
  11   5   8      546.39      556.69     31.21 o 
  13   5   8       39.94       -1.78     17.85 o 
 -22   6   8      115.56      201.83     29.41 o 
 -20   6   8      160.85      208.70     23.92 o 
 -18   6   8       24.69       -3.10     15.39 o 
 -16   6   8      149.86      184.01     25.68 o 
 -14   6   8      242.97      229.95     25.20 o 
 -12   6   8       44.83       58.03     15.94 o 
 -10   6   8       58.91       34.72     14.30 o 
  -8   6   8       14.06       28.58     13.42 o 
  -6   6   8       29.43       40.72     15.12 o 
  -4   6   8      519.48      454.33     27.20 o 
  -2   6   8      702.29      667.58     40.00 o 
   0   6   8      229.96      231.12     26.06 o 
   2   6   8      101.40       86.42     15.01 o 
   4   6   8        8.63        8.83     12.75 o 
   6   6   8      132.96      115.75     17.76 o 
   8   6   8       60.88       53.51     16.20 o 
  10   6   8       17.72        2.04     15.40 o 
  12   6   8       48.41       59.36     20.53 o 
 -21   7   8       40.91       38.97     19.51 o 
 -19   7   8       13.82       29.17     17.20 o 
 -17   7   8        8.28       14.06     15.98 o 
 -15   7   8        0.62      -12.71     16.18 o 
 -13   7   8      118.51      122.61     19.12 o 
 -11   7   8       84.00       72.55     18.62 o 
  -9   7   8      295.69      301.54     26.61 o 
  -7   7   8        9.99       29.50     14.21 o 
  -5   7   8       12.71       14.53     13.98 o 
  -3   7   8      461.33      448.47     35.23 o 
  -1   7   8      429.44      493.40     50.61 o 
   1   7   8       68.24       58.06     19.55 o 
   3   7   8        8.23      -11.84     16.07 o 
   5   7   8      100.40       81.53     31.45 o 
   7   7   8      222.69      173.54     20.34 o 
   9   7   8      277.57      272.34     31.12 o 
  11   7   8      100.83       73.91     22.48 o 
 -20   8   8       81.29       79.43     21.30 o 
 -18   8   8       78.44      108.83     25.96 o 
 -16   8   8       90.40       91.35     26.94 o 
 -14   8   8       41.57       33.06     20.19 o 
 -12   8   8       51.72       84.59     24.46 o 
 -10   8   8      143.93      176.62     22.33 o 
  -8   8   8       93.13       70.25     18.56 o 
  -6   8   8      215.68      232.23     27.18 o 
  -4   8   8      362.10      366.73     32.65 o 
  -2   8   8       15.44       16.56     17.47 o 
   0   8   8       32.09       54.94     19.51 o 
   2   8   8      261.42      258.44     32.90 o 
   4   8   8      132.31      149.18     26.37 o 
   6   8   8        2.23       16.29     16.66 o 
   8   8   8      207.80      225.32     28.94 o 
  10   8   8      199.83      213.11     27.70 o 
 -17   9   8      776.75      851.49     51.95 o 
 -15   9   8       52.06       63.11     20.69 o 
 -13   9   8      107.64      127.78     21.02 o 
 -11   9   8      127.66      126.27     23.51 o 
  -9   9   8      268.74      281.11     26.19 o 
  -7   9   8       28.46       57.55     20.16 o 
  -5   9   8      268.83      289.03     30.79 o 
  -3   9   8        2.80       10.61     21.01 o 
  -1   9   8      562.82      552.99     41.12 o 
   1   9   8       20.24       36.56     20.78 o 
   3   9   8        3.93        9.65     19.94 o 
   5   9   8       12.88       40.22     22.53 o 
   7   9   8      166.59      159.69     29.45 o 
 -16  10   8      497.56      568.49     51.94 o 
 -14  10   8       72.72      104.81     20.69 o 
 -12  10   8      142.06      197.47     33.21 o 
 -10  10   8       94.37       86.03     19.93 o 
  -8  10   8      246.95      269.06     31.90 o 
  -6  10   8      249.00      266.45     31.38 o 
  -4  10   8      418.00      413.12     37.73 o 
  -2  10   8      251.01      269.66     37.49 o 
   0  10   8      142.92      187.14     28.53 o 
   2  10   8       72.38       77.88     26.55 o 
   4  10   8        0.59       -6.87     20.22 o 
 -11  11   8       32.41       19.78     21.68 o 
  -9  11   8      312.34      316.22     35.16 o 
  -7  11   8      157.79      191.28     34.63 o 
  -5  11   8      101.59       83.47     24.43 o 
  -3  11   8       31.62       27.11     20.22 o 
  -1  11   8      120.10      122.84     25.27 o 
   1  11   8      229.56      248.83     45.72 o 
 -24   0   9        0.04      -33.50     26.68 o 
 -22   0   9      527.49      599.02     69.00 o 
 -20   0   9      948.79     1026.31     77.76 o 
 -18   0   9     2001.48     1837.60    104.77 o 
 -16   0   9     1101.69     1183.22     81.19 o 
 -14   0   9      507.57      500.08     58.80 o 
 -12   0   9      654.22      712.33     47.51 o 
 -10   0   9      100.19       65.36     19.20 o 
  -8   0   9       24.14       28.65     18.93 o 
  -6   0   9      284.84      276.36     23.08 o 
  -4   0   9       82.24       63.63     15.42 o 
  -2   0   9        5.37       30.60     16.95 o 
   0   0   9      286.42      287.42     25.60 o 
   2   0   9       12.98       24.06     15.48 o 
   4   0   9      543.04      510.92     87.59 o 
   6   0   9       79.18       89.01     26.79 o 
   8   0   9        2.41      -27.17     19.72 o 
  10   0   9        0.78       -4.27     22.57 o 
  12   0   9        4.11       29.41     25.90 o 
 -25   1   9      244.98      251.34     36.13 o 
 -23   1   9        5.37      -25.74     19.45 o 
 -21   1   9       78.75       73.96     32.08 o 
 -19   1   9       17.61       11.52     21.73 o 
 -17   1   9      411.21      355.22     37.59 o 
 -15   1   9      303.34      258.88     48.57 o 
 -13   1   9      196.64      199.60     23.57 o 
 -11   1   9       96.84      157.70     21.78 o 
  -9   1   9      510.88      505.36     24.88 o 
  -7   1   9      239.93      208.22     27.77 o 
  -5   1   9      173.11      161.66     14.10 o 
  -3   1   9        6.01       -4.17     11.92 o 
  -1   1   9      117.99      125.80     13.93 o 
   1   1   9      770.75      807.60     28.93 o 
   3   1   9      412.71      423.75     24.80 o 
   5   1   9      484.70      446.53     25.85 o 
   7   1   9      122.92      156.94     21.33 o 
   9   1   9       41.55       54.71     17.57 o 
  11   1   9       23.79        3.72     17.15 o 
  13   1   9       78.43       67.60     20.29 o 
 -24   2   9       47.19       20.16     33.36 o 
 -22   2   9       24.59       16.02     22.04 o 
 -20   2   9       49.18       22.67     23.92 o 
 -18   2   9        7.21       17.98     20.75 o 
 -16   2   9      435.37      426.27     33.19 o 
 -14   2   9      223.24      241.39     25.81 o 
 -12   2   9      115.50      131.91     20.91 o 
 -10   2   9       41.19       43.78     13.47 o 
  -8   2   9      226.81      227.36     19.57 o 
  -6   2   9      518.99      518.01     24.46 o 
  -4   2   9       31.47       45.86     10.90 o 
  -2   2   9       67.24       70.09     11.69 o 
   0   2   9      183.94      201.97     16.10 o 
   2   2   9       17.93        5.60     16.00 o 
   4   2   9       18.20       15.78     13.19 o 
   6   2   9       28.19       18.46     13.71 o 
   8   2   9       12.34       19.41     15.77 o 
  10   2   9      127.33      115.68     20.75 o 
  12   2   9      123.48      119.16     22.04 o 
 -23   3   9      185.26      173.72     32.73 o 
 -21   3   9       74.19      117.76     29.43 o 
 -19   3   9       20.12       14.15     20.99 o 
 -17   3   9      204.99      151.05     24.07 o 
 -15   3   9      778.02      741.51     58.74 o 
 -13   3   9       57.08      115.34     21.48 o 
 -11   3   9      497.79      476.32     29.15 o 
  -9   3   9      191.49      202.37     19.90 o 
  -7   3   9      312.10      316.02     23.16 o 
  -5   3   9      363.69      403.46     25.04 o 
  -3   3   9      141.68      164.93     16.70 o 
  -1   3   9      580.33      659.37     24.90 o 
   1   3   9      375.89      403.22     23.17 o 
   3   3   9        6.64        7.34     12.04 o 
   5   3   9      144.99      139.33     17.98 o 
   7   3   9      309.10      352.74     37.07 o 
   9   3   9      612.14      584.51     35.29 o 
  11   3   9       47.88       39.75     19.39 o 
 -22   4   9      108.97       94.64     29.11 o 
 -20   4   9       79.86       42.12     41.96 o 
 -18   4   9      374.12      423.47     49.08 o 
 -16   4   9      131.41      142.24     23.66 o 
 -14   4   9      573.70      571.01     55.99 o 
 -12   4   9      528.92      497.41     29.22 o 
 -10   4   9       56.58       57.54     15.00 o 
  -8   4   9      380.19      377.70     25.83 o 
  -6   4   9       15.17       36.24     13.93 o 
  -4   4   9      459.40      421.99     31.92 o 
  -2   4   9       81.02       71.20     19.11 o 
   0   4   9        8.95        0.50     13.01 o 
   2   4   9       14.70       20.85     13.21 o 
   4   4   9       99.07      101.56     16.58 o 
   6   4   9      185.72      177.13     19.63 o 
   8   4   9       66.06       70.57     18.39 o 
  10   4   9        6.89       -8.28     16.15 o 
 -21   5   9      451.24      472.23     70.29 o 
 -19   5   9       58.42       83.28     27.11 o 
 -17   5   9       86.58       89.47     25.44 o 
 -15   5   9      786.96      715.21     36.34 o 
 -13   5   9      305.25      271.78     24.03 o 
 -11   5   9      110.59      125.92     18.50 o 
  -9   5   9      164.12      148.48     19.23 o 
  -7   5   9       36.25       24.34     14.10 o 
  -5   5   9      127.21      108.56     17.34 o 
  -3   5   9      158.22      140.94     22.59 o 
  -1   5   9      448.47      444.20     43.88 o 
   1   5   9       84.82       49.83     19.23 o 
   3   5   9       72.59       42.87     14.62 o 
   5   5   9       84.43       92.91     16.50 o 
   7   5   9       16.29       37.16     15.49 o 
   9   5   9       52.39       39.86     16.66 o 
  11   5   9      109.09      112.95     23.05 o 
 -20   6   9       88.08       79.89     23.62 o 
 -18   6   9      373.15      454.65     34.92 o 
 -16   6   9       75.06       66.09     22.24 o 
 -14   6   9      314.17      340.44     26.83 o 
 -12   6   9      277.56      279.92     24.71 o 
 -10   6   9      118.31       92.95     17.76 o 
  -8   6   9       81.94       78.89     17.39 o 
  -6   6   9      358.56      367.52     26.29 o 
  -4   6   9      510.36      470.85     35.56 o 
  -2   6   9      305.20      278.81     43.68 o 
   0   6   9      474.38      496.38     51.24 o 
   2   6   9      108.09       89.64     22.30 o 
   4   6   9       47.73       65.98     20.88 o 
   6   6   9       48.71       54.64     16.40 o 
   8   6   9       62.41       55.09     20.29 o 
 -19   7   9        8.04      -10.10     20.87 o 
 -17   7   9       20.34       61.96     20.55 o 
 -15   7   9       94.67      115.89     20.46 o 
 -13   7   9       92.58      110.69     22.92 o 
 -11   7   9       49.60       57.54     16.87 o 
  -9   7   9       61.53       46.45     16.71 o 
  -7   7   9      111.52       93.35     22.71 o 
  -5   7   9      173.10      193.39     26.96 o 
  -3   7   9      252.20      217.44     27.50 o 
  -1   7   9      127.05      113.36     44.66 o 
   1   7   9      110.72      124.95     23.93 o 
   3   7   9       46.44       37.42     22.72 o 
   5   7   9      147.93      107.06     25.32 o 
   7   7   9      129.41      133.02     23.27 o 
 -18   8   9       21.65       14.39     18.11 o 
 -16   8   9       39.43       36.86     18.26 o 
 -14   8   9      283.62      266.30     26.47 o 
 -12   8   9      132.89      135.53     21.69 o 
 -10   8   9       12.77       16.15     17.01 o 
  -8   8   9      388.65      400.14     34.94 o 
  -6   8   9        5.21       12.24     24.21 o 
  -4   8   9      294.03      256.11     30.12 o 
  -2   8   9        1.43       23.01     19.30 o 
   0   8   9       62.36       40.58     20.68 o 
   2   8   9       13.40       28.30     19.29 o 
   4   8   9      404.91      309.70     35.17 o 
   6   8   9       86.29       79.99     25.51 o 
 -15   9   9      322.50      364.60     31.47 o 
 -13   9   9      146.02      156.24     23.24 o 
 -11   9   9       65.92       72.42     20.25 o 
  -9   9   9       19.42       12.40     17.90 o 
  -7   9   9      129.63      214.66     30.40 o 
  -5   9   9       48.31       66.31     38.41 o 
  -3   9   9       65.49       46.62     21.98 o 
  -1   9   9       11.00       11.74     20.70 o 
   1   9   9      180.59      174.93     31.48 o 
   3   9   9       20.39        2.05     20.84 o 
 -12  10   9       33.83       42.77     19.40 o 
 -10  10   9       68.57       93.00     23.43 o 
  -8  10   9       14.76       22.12     20.43 o 
  -6  10   9      115.50       99.58     24.42 o 
  -4  10   9       39.70       83.19     23.98 o 
  -2  10   9        8.16        6.03     20.78 o 
   0  10   9       93.22       98.09     25.61 o 
 -22   0  10        3.93        8.68     28.06 o 
 -20   0  10      343.15      291.06     52.99 o 
 -18   0  10        7.08      -13.07     28.87 o 
 -16   0  10      717.41      674.03     72.60 o 
 -14   0  10       51.53       40.72     33.25 o 
 -12   0  10        2.46       14.61     29.40 o 
 -10   0  10      284.47      202.92     44.35 o 
  -8   0  10      487.35      530.36     43.30 o 
  -6   0  10        3.32        7.37     26.30 o 
  -4   0  10      309.33      290.88     27.83 o 
  -2   0  10      109.39      107.31     20.42 o 
   0   0  10     1023.08      981.05     44.40 o 
   2   0  10      263.82      244.91     53.63 o 
   4   0  10      136.64      227.12     33.35 o 
   6   0  10       56.90       27.21     25.34 o 
   8   0  10       91.93       45.76     26.61 o 
  10   0  10        3.85       18.99     37.62 o 
 -23   1  10       20.67       55.63     25.58 o 
 -21   1  10        3.95        9.24     23.10 o 
 -19   1  10      594.63      599.31     49.82 o 
 -17   1  10      522.77      598.98     83.73 o 
 -15   1  10      169.67       90.44     26.10 o 
 -13   1  10      158.50      160.41     29.74 o 
 -11   1  10      588.23      598.70     38.03 o 
  -9   1  10      253.65      252.01     26.62 o 
  -7   1  10      162.15      131.30     21.81 o 
  -5   1  10      345.45      330.43     21.62 o 
  -3   1  10       13.27       12.60     12.52 o 
  -1   1  10      490.97      472.07     23.66 o 
   1   1  10       86.79       60.62     16.38 o 
   3   1  10      299.21      302.73     33.83 o 
   5   1  10       34.91       27.75     17.00 o 
   7   1  10        4.81        5.24     32.02 o 
   9   1  10        1.71      -18.55     17.00 o 
 -22   2  10       64.18       45.63     25.44 o 
 -20   2  10      247.01      310.01     38.07 o 
 -18   2  10        8.29       37.48     23.60 o 
 -16   2  10       79.13       51.10     32.19 o 
 -14   2  10       25.49      -11.92     16.96 o 
 -12   2  10      256.83      202.74     26.27 o 
 -10   2  10       43.74       38.67     21.09 o 
  -8   2  10      162.08      153.64     18.34 o 
  -6   2  10      356.44      355.28     34.64 o 
  -4   2  10      401.46      403.75     26.98 o 
  -2   2  10       92.07       67.89     17.32 o 
   0   2  10      508.32      515.78     28.51 o 
   2   2  10      151.94      185.56     19.74 o 
   4   2  10       76.00       96.18     17.18 o 
   6   2  10       17.42       12.40     16.19 o 
   8   2  10      303.71      289.98     27.87 o 
 -21   3  10       84.38       53.86     26.67 o 
 -19   3  10       29.68        0.19     22.03 o 
 -17   3  10       45.99       57.28     21.44 o 
 -15   3  10       22.15       41.20     19.18 o 
 -13   3  10      534.50      535.53     38.06 o 
 -11   3  10      143.19      127.28     23.69 o 
  -9   3  10      162.30      145.53     18.93 o 
  -7   3  10       54.21       58.98     23.23 o 
  -5   3  10      267.75      279.22     23.83 o 
  -3   3  10      626.29      603.38     32.21 o 
  -1   3  10      130.51      162.44     24.43 o 
   1   3  10      238.11      230.43     34.55 o 
   3   3  10       39.39       12.91     15.41 o 
   5   3  10       47.03       38.59     15.98 o 
   7   3  10      130.53      146.14     22.99 o 
   9   3  10       29.39       59.94     20.45 o 
 -20   4  10       53.49       53.76     25.17 o 
 -18   4  10      122.56      136.72     25.48 o 
 -16   4  10      435.19      480.73     44.86 o 
 -14   4  10       73.96       83.72     41.91 o 
 -12   4  10        4.35       21.16     19.21 o 
 -10   4  10      198.67      176.64     32.45 o 
  -8   4  10      360.63      357.16     26.79 o 
  -6   4  10       78.25       59.68     16.38 o 
  -4   4  10       26.94       15.75     27.38 o 
  -2   4  10      264.28      258.69     32.75 o 
   0   4  10      111.81      115.42     27.93 o 
   2   4  10      107.86       98.13     23.47 o 
   4   4  10       88.87       85.14     17.48 o 
   6   4  10       14.08       34.09     16.69 o 
   8   4  10      121.93      145.38     23.00 o 
 -19   5  10       81.78      104.75     24.87 o 
 -17   5  10      124.56       85.88     27.54 o 
 -15   5  10       46.33       54.00     21.68 o 
 -13   5  10      338.86      338.94     26.70 o 
 -11   5  10       26.97       32.81     15.75 o 
  -9   5  10      391.61      389.28     27.67 o 
  -7   5  10       57.62       39.38     16.11 o 
  -5   5  10      333.19      296.52     30.19 o 
  -3   5  10      156.27      167.30     40.47 o 
  -1   5  10       65.03       90.59     21.74 o 
   1   5  10      344.07      387.25     37.13 o 
   3   5  10        3.64        6.29     19.06 o 
   5   5  10       65.36      141.56     27.27 o 
   7   5  10       24.03       51.79     17.75 o 
 -18   6  10      116.01      147.87     37.74 o 
 -16   6  10       24.42       62.95     23.76 o 
 -14   6  10       24.34       25.78     16.72 o 
 -12   6  10       96.98      143.65     20.93 o 
 -10   6  10        2.07       -4.18     14.04 o 
  -8   6  10       16.15       14.78     15.93 o 
  -6   6  10       19.65       58.29     20.37 o 
  -4   6  10      188.78      187.41     27.07 o 
  -2   6  10      392.25      482.02     44.89 o 
   0   6  10      404.14      438.30     37.29 o 
   2   6  10       75.39       87.45     23.87 o 
   4   6  10       17.52       29.71     19.96 o 
 -17   7  10       19.67       -2.54     20.87 o 
 -15   7  10        3.14        5.02     16.24 o 
 -13   7  10       12.60       13.95     16.45 o 
 -11   7  10      521.12      570.24     48.78 o 
  -9   7  10      177.87      158.32     22.63 o 
  -7   7  10       23.56        0.87     32.52 o 
  -5   7  10      367.49      330.90     33.72 o 
  -3   7  10      246.48      280.79     62.22 o 
  -1   7  10      361.97      405.91     38.26 o 
   1   7  10       57.68       50.66     21.49 o 
   3   7  10       12.24       10.54     34.41 o 
 -14   8  10      537.83      583.05     41.47 o 
 -12   8  10       49.00       90.27     20.18 o 
 -10   8  10       67.47       67.65     25.18 o 
  -8   8  10       34.91       31.63     20.10 o 
  -6   8  10      212.81      223.37     30.08 o 
  -4   8  10      135.43      133.09     34.11 o 
  -2   8  10       19.00       62.60     21.93 o 
   0   8  10       64.00       74.70     23.31 o 
  -9   9  10       11.77       -7.81     18.09 o 
  -7   9  10      193.46      226.77     30.32 o 
  -5   9  10      219.69      289.38     34.86 o 
 -20   0  11      300.49      274.05     56.24 o 
 -18   0  11      310.93      275.22     55.24 o 
 -16   0  11      383.15      367.24     58.68 o 
 -14   0  11       95.74       84.27     37.99 o 
 -12   0  11       39.83       56.77     35.85 o 
 -10   0  11       92.24       67.05     36.68 o 
  -8   0  11       30.13       33.20     30.97 o 
  -6   0  11      167.27      138.99     29.62 o 
  -4   0  11      386.99      436.77     43.45 o 
  -2   0  11       52.83       53.37     25.86 o 
   0   0  11       69.45       78.61     26.61 o 
   2   0  11       17.25       16.68     24.48 o 
   4   0  11      348.63      348.66     65.37 o 
 -19   1  11      266.29      240.61     37.95 o 
 -17   1  11      437.86      525.48     48.60 o 
 -15   1  11      251.15      230.89     35.26 o 
 -13   1  11       73.63       43.17     24.09 o 
 -11   1  11        9.57       23.18     22.83 o 
  -9   1  11      118.42      148.06     24.72 o 
  -7   1  11       84.83       68.92     20.94 o 
  -5   1  11      174.35      139.53     24.13 o 
  -3   1  11       81.91       76.65     16.50 o 
  -1   1  11      127.48      122.38     20.93 o 
   1   1  11       35.46       14.69     14.83 o 
   3   1  11       54.71       58.60     19.29 o 
   5   1  11      254.08      256.04     27.00 o 
 -18   2  11      115.96      112.44     30.64 o 
 -16   2  11       99.81       81.16     28.01 o 
 -14   2  11       88.31       90.90     28.16 o 
 -12   2  11      182.54      225.63     34.15 o 
 -10   2  11       27.01       27.06     24.24 o 
  -8   2  11      189.11      166.16     32.29 o 
  -6   2  11      270.35      275.71     29.60 o 
  -4   2  11       93.31       76.49     20.99 o 
  -2   2  11       80.35       99.81     23.16 o 
   0   2  11      401.37      427.91     30.97 o 
   2   2  11       92.18       68.16     23.91 o 
   4   2  11      274.65      294.39     27.95 o 
 -19   3  11      142.38       99.35     29.77 o 
 -17   3  11        2.54      -29.93     19.96 o 
 -15   3  11       37.98       47.90     26.18 o 
 -13   3  11       37.56       22.74     20.03 o 
 -11   3  11      177.62      159.36     27.03 o 
  -9   3  11        2.04       -7.24     17.88 o 
  -7   3  11      229.62      242.97     25.43 o 
  -5   3  11      156.01      168.68     21.22 o 
  -3   3  11      280.88      310.75     30.72 o 
  -1   3  11      296.47      296.09     50.28 o 
   1   3  11      181.64      201.27     29.66 o 
   3   3  11       19.01       21.11     18.09 o 
 -18   4  11      110.02       86.41     28.20 o 
 -16   4  11      370.10      344.29     35.00 o 
 -14   4  11      174.07      143.70     47.77 o 
 -12   4  11       69.06       36.73     21.10 o 
 -10   4  11       77.85       89.46     23.88 o 
  -8   4  11      171.68      194.86     22.62 o 
  -6   4  11       31.44       15.84     18.12 o 
  -4   4  11      182.47      158.83     48.67 o 
  -2   4  11      123.24      139.86     28.32 o 
   0   4  11       40.09       32.03     20.86 o 
   2   4  11       10.44       -7.21     19.69 o 
 -15   5  11        9.66        3.39     20.22 o 
 -13   5  11       73.03      106.85     27.68 o 
 -11   5  11       47.19       33.60     26.98 o 
  -9   5  11       37.28       22.48     18.78 o 
  -7   5  11       40.41       68.75     24.40 o 
  -5   5  11       26.48       31.68     20.15 o 
  -3   5  11       51.10       70.19     22.94 o 
  -1   5  11      162.47      161.43     26.87 o 
   1   5  11       88.83      128.75     26.61 o 
 -14   6  11      179.49      206.10     30.59 o 
 -12   6  11       38.03        7.76     22.84 o 
 -10   6  11       15.08       -6.23     16.28 o 
  -8   6  11       88.38       76.46     23.43 o 
  -6   6  11       23.69       56.01     21.30 o 
  -4   6  11      168.29      208.23     34.84 o 
  -2   6  11      268.28      306.81     34.25 o 
   0   6  11      116.73      103.76     26.32 o 
  -9   7  11       20.48       38.80     40.37 o 
  -7   7  11       67.33       83.66     23.56 o 
  -5   7  11       69.99       24.03     22.14 o 
 -14   0  12       74.72        4.04     33.84 o 
 -12   0  12        2.41      -31.35     32.19 o 
 -10   0  12       17.63       48.26     38.57 o 
  -8   0  12       15.03       29.34     37.00 o 
  -6   0  12        0.36      -19.57     30.19 o 
  -4   0  12      281.49      320.47     57.24 o 
  -2   0  12      186.07      111.93     46.91 o 
 -15   1  12       10.58      -11.91     30.24 o 
 -13   1  12      101.26       83.24     31.28 o 
 -11   1  12       68.81       27.99     41.66 o 
  -9   1  12       66.53       61.04     27.30 o 
  -7   1  12      304.04      350.45     58.83 o 
  -5   1  12      309.35      370.99     36.05 o 
  -3   1  12       13.80       11.07     26.66 o 
  -1   1  12      143.71      195.97     54.44 o 
 -14   2  12       71.54       55.91     29.49 o 
 -12   2  12       26.40       25.92     26.01 o 
 -10   2  12       88.67       63.30     28.32 o 
  -8   2  12      228.20      260.21     31.76 o 
  -6   2  12      157.88      169.57     28.56 o 
  -4   2  12      443.53      530.08    123.69 o 
  -2   2  12        8.62       60.28     30.61 o 
 -13   3  12      140.75      148.28     34.40 o 
 -11   3  12        7.35       -6.53     20.39 o 
  -9   3  12      177.31      198.21     39.98 o 
  -7   3  12       19.11       42.35     28.76 o 
  -5   3  12      354.64      517.49     51.96 o 
  -3   3  12       68.24       34.56     36.16 o 
 -10   4  12        6.27        1.42     20.74 o 
  -8   4  12       72.86       91.93     33.39 o 
  -6   4  12       27.97       13.82     46.12 o 
                                                 
